# Supplementary material for: The relevance of lead prioritization: a B2B lead scoring model based on machine learning
Source: Front Artif Intell. 2025 Mar 7;8:1554325. doi: 10.3389/frai.2025.1554325 (PMC11925937; doi:10.3389/frai.2025.1554325)
Supplement: Supplementary file 1 [file Data_Sheet_1.xlsx]

## Sheet: Sheet1
Clasificación de lead	Fuente de lead	# of Responses	AccountType	Producto	Correo electrónico	Teléfono del trabajo	Puesto (Contacto principal para cliente potencial) (Contacto)	No permitir correo	No permitir correo elec. en masa	No permitir faxes	No permitir llamadas de teléfono	¿Es el responsable de la toma de decisiones?	Etapa de ventas	Hablo con director general	Material de marketing	Nivel de interés	Prospectado por marketing.	Razón para el estado	Sector (Giro)	Oportunidad calificada	Oportunidad Ganada
0	11	3	5	29	1	1	58	1	1	1	1	1	1	1	1	0	0	5	6	0	0
0	11	2	5	29	1	1	58	1	1	1	1	1	1	1	1	0	0	5	6	0	0
0	11	2	5	22	1	1	58	1	1	1	1	1	1	1	1	0	0	0	24	1	0
0	11	3	5	29	1	1	58	1	1	1	1	1	1	1	1	0	0	5	3	0	0
0	12		9	29	1	1	58	1	1	1	1	1	1	1	1	0	0	5	24	0	0
0	12		9	31	1	1	58	1	1	1	1	1	1	1	1	0	0	3	26	0	0
0	12		9	31	1	1	58	1	1	1	1	1	1	1	1	0	0	3	2	0	0
0	12		9	31	1	1	58	1	1	1	1	1	1	1	1	0	0	3	2	0	0
0	12		9	31	1	1	58	1	1	1	1	1	1	1	1	0	0	3	17	0	0
0	12		9	31	1	1	58	1	1	1	1	1	1	1	1	0	0	3	17	0	0
0	12		9	31	1	1	58	1	1	1	1	1	1	1	1	0	0	3	2	0	0
0	12		9	31	1	1	58	1	1	1	1	1	1	1	1	0	0	3	24	0	0
0	12		9	31	1	1	58	1	1	1	1	1	1	1	1	0	0	3	2	0	0
0	12		9	31	1	1	58	1	1	1	1	1	1	1	1	0	0	3	2	0	0
0	12		9	31	1	1	58	1	1	1	1	1	1	1	1	0	0	3	2	0	0
0	12		9	31	1	1	58	1	1	1	1	1	1	1	1	0	0	3	2	0	0
0	12		9	31	1	1	58	1	1	1	1	1	1	1	1	0	0	3	2	0	0
0	12		9	31	1	1	58	1	1	1	1	1	1	1	1	0	0	3	2	0	0
0	12		9	31	1	1	58	1	1	1	1	1	1	1	1	0	0	3	2	0	0
0	12		9	31	1	1	58	1	1	1	1	1	1	1	1	0	0	3	2	0	0
0	12		9	31	1	1	58	1	1	1	1	1	1	1	1	0	0	3	2	0	0
0	12		9	31	1	1	58	1	1	1	1	1	1	1	1	0	0	3	2	0	0
0	12		9	31	1	1	58	1	1	1	1	1	1	1	1	0	0	3	26	0	0
0	12		9	29	1	1	58	1	1	1	1	1	1	1	1	0	0	2	2	0	0
0	12		9	29	1	1	58	1	1	1	1	1	1	1	1	0	0	5	2	0	0
0	12		9	29	1	1	58	1	1	1	1	1	1	1	1	0	0	3	26	0	0
0	12		9	29	1	1	58	1	1	1	1	1	1	1	1	0	0	2	2	0	0
0	12		9	29	1	1	58	1	1	1	1	1	1	1	1	0	0	2	2	0	0
0	12		9	29	1	1	58	1	1	1	1	1	1	1	1	3	0	2	2	0	0
0	12		9	29	1	1	58	1	1	1	1	1	1	1	1	0	0	2	2	0	0
0	12		9	29	1	1	58	1	1	1	1	1	1	1	1	0	0	2	2	0	0
0	12		9	29	1	1	58	1	1	1	1	1	1	1	1	0	0	3	2	0	0
0	12		9	29	1	1	58	1	1	1	1	1	1	1	1	0	0	2	2	0	0
0	12		9	29	1	1	58	1	1	1	1	1	1	1	1	3	0	0	2	0	0
0	12		9	29	1	1	58	1	1	1	1	1	1	1	1	0	0	3	24	0	0
0	12		9	29	1	1	58	1	1	1	1	1	1	1	1	0	0	1	24	0	0
0	12		9	29	1	1	58	1	1	1	1	1	1	1	1	0	0	5	24	0	0
0	12		9	29	1	1	58	1	1	1	1	1	1	1	1	0	0	2	17	0	0
0	12		9	29	1	1	58	1	1	1	1	1	1	1	1	0	0	2	2	0	0
0	12		9	29	1	1	58	1	1	1	1	1	1	1	1	0	0	5	2	0	0
0	12		9	29	1	1	58	1	1	1	1	1	1	1	1	0	0	0	2	1	0
0	12		9	29	1	1	58	1	1	1	1	1	1	1	1	0	0	0	2	1	0
0	12		9	29	1	1	58	1	1	1	1	1	1	1	1	3	0	2	2	0	0
0	12		9	29	1	1	58	1	1	1	1	1	1	1	1	0	0	5	2	0	0
0	12		9	29	1	1	65	1	1	1	1	1	1	1	1	0	0	1	2	0	0
0	13		9	29	1	1	58	1	1	1	1	1	1	1	1	0	0	5	24	0	0
0	13		9	29	1	1	58	1	1	1	1	1	1	1	1	0	0	5	24	0	0
0	13		9	29	1	1	54	1	1	1	1	1	1	1	1	0	0	5	24	0	0
0	13		9	29	1	1	58	1	1	1	1	1	1	1	1	0	0	5	24	0	0
0	13		9	29	1	1	58	1	1	1	1	1	1	1	1	0	0	5	24	0	0
0	13		9	29	1	1	58	1	1	1	1	1	1	1	1	0	0	5	24	0	0
0	13		9	29	1	1	58	1	1	1	1	1	1	1	1	0	0	1	24	0	0
0	13		9	29	1	1	58	1	1	1	1	1	1	1	1	0	0	5	24	0	0
0	13		9	29	1	1	58	1	1	1	1	1	1	1	1	0	0	1	24	0	0
0	13		9	29	1	1	58	1	1	1	1	1	1	1	1	0	0	3	24	0	0
0	13		9	29	1	1	58	1	1	1	1	1	1	1	1	0	0	5	24	0	0
0	13		9	29	1	1	58	1	1	1	1	1	1	1	1	0	0	1	24	0	0
0	13		9	29	1	1	58	1	1	1	1	1	1	1	1	0	0	5	24	0	0
0	13		9	29	1	1	58	1	1	1	1	1	1	1	1	0	0	5	24	0	0
0	13		9	29	1	1	58	1	1	1	1	1	1	1	1	0	0	1	24	0	0
0	13		9	29	1	1	58	1	1	1	1	1	1	1	1	0	0	1	24	0	0
0	13		9	29	1	1	58	1	1	1	1	1	1	1	1	0	0	1	24	0	0
0	13		9	29	1	1	58	1	1	1	1	1	1	1	1	0	0	5	24	0	0
0	13		9	29	1	1	58	1	1	1	1	1	1	1	1	0	0	5	24	0	0
0	13		9	29	1	1	58	1	1	1	1	1	1	1	1	0	0	1	24	0	0
0	13		9	29	1	1	58	1	1	1	1	1	1	1	1	0	0	5	24	0	0
0	13		9	29	1	1	58	1	1	1	1	1	1	1	1	0	0	1	24	0	0
0	13		9	29	1	1	58	1	1	1	1	1	1	1	1	0	0	5	24	0	0
0	13		9	29	1	1	58	1	1	1	1	1	1	1	1	0	0	1	24	0	0
0	13		9	29	1	1	58	1	1	1	1	1	1	1	1	0	0	5	24	0	0
0	13		9	29	1	1	58	1	1	1	1	1	1	1	1	0	0	3	24	0	0
0	13		9	29	1	1	58	1	1	1	1	1	1	1	1	0	0	3	24	0	0
0	13		9	29	1	1	58	1	1	1	1	1	1	1	1	0	0	1	24	0	0
0	13		9	29	1	1	58	1	1	1	1	1	1	1	1	0	0	1	24	0	0
0	13		9	29	1	1	58	1	1	1	1	1	1	1	1	0	0	1	24	0	0
0	13		9	29	1	1	58	1	1	1	1	1	1	1	1	0	0	1	24	0	0
0	13		9	29	1	1	58	1	1	1	1	1	1	1	1	0	0	5	24	0	0
0	13		9	29	1	1	58	1	1	1	1	1	1	1	1	0	0	1	24	0	0
0	12		9	29	1	1	58	1	1	1	1	1	1	1	1	0	0	1	24	0	0
0	12		9	29	1	1	58	1	1	1	1	1	1	1	1	0	0	3	24	0	0
0	12		9	29	1	1	58	1	1	1	1	1	1	1	1	0	0	1	24	0	0
0	12		9	29	1	1	58	1	1	1	1	1	1	1	1	0	0	3	24	0	0
0	12		9	29	1	1	58	1	1	1	1	1	1	1	1	0	0	3	24	0	0
0	12		9	29	1	1	58	1	1	1	1	1	1	1	1	0	0	5	19	0	0
0	12		9	29	1	1	58	1	1	1	1	1	1	1	1	0	0	5	24	0	0
0	12		9	29	1	1	58	1	1	1	1	1	1	1	1	0	0	1	24	0	0
0	12		9	29	1	1	58	1	1	1	1	1	1	1	1	0	0	1	24	0	0
0	12		9	29	1	1	58	1	1	1	1	1	1	1	1	0	0	1	24	0	0
0	12		9	29	1	1	58	1	1	1	1	1	1	1	1	0	0	1	24	0	0
0	12		9	29	1	1	58	1	1	1	1	1	1	1	1	0	0	1	24	0	0
0	12		9	29	1	1	58	1	1	1	1	1	1	1	1	0	0	1	24	0	0
0	12		9	29	1	1	58	1	1	1	1	1	1	1	1	0	0	1	2	0	0
0	12		9	29	1	1	58	1	1	1	1	1	1	1	1	0	0	1	24	0	0
0	12		9	29	1	1	58	1	1	1	1	1	1	1	1	0	0	1	24	0	0
0	12		9	29	1	1	58	1	1	1	1	1	1	1	1	0	0	1	24	0	0
0	12		9	29	1	1	58	1	1	1	1	1	1	1	1	0	0	1	24	0	0
0	12		9	29	1	1	58	1	1	1	1	1	1	1	1	0	0	1	24	0	0
0	12		9	29	1	1	58	1	1	1	1	1	1	1	1	0	0	1	24	0	0
0	12		9	29	1	1	58	1	1	1	1	1	1	1	1	0	0	1	24	0	0
0	12		9	29	1	1	58	1	1	1	1	1	1	1	1	0	0	1	24	0	0
0	12		9	29	1	1	58	1	1	1	1	1	1	1	1	0	0	1	24	0	0
0	12		9	29	1	1	58	1	1	1	1	1	1	1	1	0	0	1	24	0	0
0	12		9	29	1	1	58	1	1	1	1	1	1	1	1	0	0	1	24	0	0
0	12		9	29	1	1	58	1	1	1	1	1	1	1	1	0	0	1	24	0	0
0	12		9	29	1	1	58	1	1	1	1	1	1	1	1	0	0	1	24	0	0
0	12		9	29	1	1	58	1	1	1	1	1	1	1	1	0	0	1	24	0	0
0	12		9	29	1	1	58	1	1	1	1	1	1	1	1	0	0	1	24	0	0
0	12		9	29	1	1	58	1	1	1	1	1	1	1	1	0	0	5	24	0	0
0	12		9	29	1	1	58	1	1	1	1	1	1	1	1	0	0	1	24	0	0
0	12		9	29	1	1	58	1	1	1	1	1	1	1	1	0	0	1	24	0	0
0	12		9	29	1	1	58	1	1	1	1	1	1	1	1	0	0	1	24	0	0
0	12		9	31	1	1	58	1	1	1	1	1	1	1	1	0	0	3	8	0	0
0	12		9	31	1	1	58	1	1	1	1	1	1	1	1	0	0	3	2	0	0
0	12		9	31	1	1	58	1	1	1	1	1	1	1	1	0	0	3	2	0	0
0	12		9	31	1	1	15	1	1	1	1	1	1	1	1	0	0	3	2	0	0
0	12		9	31	1	1	58	1	1	1	1	1	1	1	1	0	0	3	2	0	0
0	12		9	31	1	1	58	1	1	1	1	1	1	1	1	0	0	3	17	0	0
0	12		9	31	1	1	40	1	1	1	1	1	1	1	1	0	0	3	26	0	0
0	12		9	31	1	1	58	1	1	1	1	1	1	1	1	0	0	1	2	0	0
0	12		9	31	1	1	58	1	1	1	1	1	1	1	1	0	0	3	25	0	0
0	12		9	31	1	1	58	1	1	1	1	1	1	1	1	0	0	3	2	0	0
0	12		9	31	1	1	58	1	1	1	1	1	1	1	1	0	0	3	2	0	0
0	12		9	31	1	1	58	1	1	1	1	1	1	1	1	0	0	3	26	0	0
0	12		9	31	1	1	58	1	1	1	1	1	1	1	1	0	0	3	7	0	0
0	12		9	31	1	1	58	1	1	1	1	1	1	1	1	0	0	3	3	0	0
0	12		9	29	1	1	58	1	1	1	1	1	1	1	1	0	0	1	24	0	0
0	12		9	29	1	1	58	1	1	1	1	1	1	1	1	0	0	3	24	0	0
0	12		9	29	1	1	58	1	1	1	1	1	1	1	1	0	0	1	24	0	0
0	12		9	29	1	1	58	1	1	1	1	1	1	1	1	0	0	1	24	0	0
0	12		9	29	1	1	58	1	1	1	1	1	1	1	1	0	0	2	2	0	0
0	12		9	29	1	1	58	1	1	1	1	1	1	1	1	0	0	2	24	0	0
0	12		9	29	1	1	58	1	1	1	1	1	1	1	1	0	0	0	2	1	0
0	12		9	29	1	1	58	1	1	1	1	1	1	1	1	0	0	0	2	0	0
0	12		9	29	1	1	58	1	1	1	1	1	1	1	1	3	0	0	2	0	0
0	12		9	29	1	1	58	1	1	1	1	1	1	1	1	0	0	2	24	0	0
0	11		10	32	1	1	58	1	1	1	1	1	1	1	1	2	0	5	6	0	0
0	11		10	32	1	1	58	1	1	1	1	1	1	1	1	2	0	5	6	0	0
0	11		10	32	1	1	58	1	1	1	1	1	1	1	1	2	0	5	8	0	0
0	11		10	32	1	1	58	1	1	1	1	1	1	1	1	2	0	5	6	0	0
0	11		10	32	1	1	58	1	1	1	1	1	1	1	1	2	0	1	8	0	0
0	11		10	32	1	1	58	1	1	1	1	1	1	1	1	2	0	5	8	0	0
0	11		10	32	1	1	58	1	1	1	1	1	1	1	1	2	0	5	6	0	0
0	11		10	32	1	1	58	1	1	1	1	1	1	1	1	2	0	5	8	0	0
0	11		10	32	1	1	58	1	1	1	1	1	1	1	1	2	0	5	6	0	0
0	11		10	32	1	1	58	1	1	1	1	1	1	1	1	2	0	5	6	0	0
0	11		10	32	1	1	58	1	1	1	1	1	1	1	1	2	0	1	6	0	0
0	11		10	32	1	1	58	1	1	1	1	1	1	1	1	2	0	5	6	0	0
0	11		10	32	1	1	58	1	1	1	1	1	1	1	1	2	0	5	8	0	0
0	11		10	32	1	1	58	1	1	1	1	1	1	1	1	2	0	5	8	0	0
0	11		10	32	1	1	58	1	1	1	1	1	1	1	1	2	0	5	6	0	0
0	11		10	32	1	1	58	1	1	1	1	1	1	1	1	2	0	5	8	0	0
0	11		10	32	1	1	58	1	1	1	1	1	1	1	1	2	0	1	6	0	0
0	11		10	32	1	1	59	1	1	1	1	1	1	1	1	2	0	5	6	0	0
0	11		10	32	1	1	58	1	1	1	1	1	1	1	1	2	0	5	8	0	0
0	11		10	32	1	1	58	1	1	1	1	1	1	1	1	0	0	3	6	0	0
0	11		10	32	1	1	58	1	1	1	1	1	1	1	1	2	0	5	6	0	0
0	11		10	32	1	1	58	1	1	1	1	1	1	1	1	2	0	5	6	0	0
0	11		10	32	1	1	58	1	1	1	1	1	1	1	1	2	0	1	12	0	0
0	11		10	32	1	1	58	1	1	1	1	1	1	1	1	0	0	3	6	0	0
0	11		10	32	1	1	58	1	1	1	1	1	1	1	1	2	0	5	8	0	0
0	11		10	32	1	1	58	1	1	1	1	1	1	1	1	2	0	5	8	0	0
0	11		10	32	1	1	58	1	1	1	1	1	1	1	1	2	0	5	8	0	0
0	11		10	32	1	1	58	1	1	1	1	1	1	1	1	2	0	5	8	0	0
0	11		10	32	1	1	58	1	1	1	1	1	1	1	1	2	0	5	6	0	0
0	11		10	32	1	1	59	1	1	1	1	1	1	1	1	2	0	5	6	0	0
0	11		10	32	1	1	58	1	1	1	1	1	1	1	1	2	0	1	6	0	0
0	11		10	32	1	1	58	1	1	1	1	1	1	1	1	2	0	1	6	0	0
0	11		10	32	1	1	58	1	1	1	1	1	1	1	1	2	0	1	8	0	0
0	11		10	32	1	1	58	1	1	1	1	1	1	1	1	2	0	5	6	0	0
0	11		10	32	1	1	58	1	1	1	1	1	1	1	1	2	0	1	6	0	0
0	11		10	37	1	1	58	1	1	1	1	1	1	1	1	2	0	1	6	0	0
0	11		9	20	1	1	58	1	1	1	1	1	1	1	1	0	0	5	14	0	0
0	11		9	20	1	1	58	1	1	1	1	1	1	1	1	0	0	5	24	0	0
0	11		9	20	1	1	58	1	1	1	1	1	1	1	1	0	0	5	17	0	0
0	11		9	20	1	1	14	1	1	1	1	1	1	1	1	0	0	3	26	0	0
0	11		9	20	1	1	58	1	1	1	1	1	1	1	1	0	0	3	26	0	0
0	11		9	20	1	1	58	1	1	1	1	1	1	1	1	0	0	3	26	0	0
0	11		9	20	1	1	58	1	1	1	1	1	1	1	1	0	0	5	6	0	0
0	11		9	20	1	1	58	1	1	1	1	1	1	1	1	0	0	5	6	0	0
0	11		9	20	1	1	58	1	1	1	1	1	1	1	1	0	0	5	16	0	0
0	11		9	20	1	1	58	1	1	1	1	1	1	1	1	0	0	5	8	0	0
0	11		9	20	1	1	58	1	1	1	1	1	1	1	1	0	0	5	8	0	0
0	11		9	20	1	1	58	1	1	1	1	1	1	1	1	0	0	2	16	0	0
0	11		9	20	1	1	58	1	1	1	1	1	1	1	1	0	0	5	3	0	0
0	11		9	20	1	1	58	1	1	1	1	1	1	1	1	0	0	5	6	0	0
0	11		9	20	1	1	58	1	1	1	1	1	1	1	1	0	0	5	8	0	0
0	11		9	20	1	1	58	1	1	1	1	1	1	1	1	0	0	0	6	1	0
0	11		9	20	1	1	58	1	1	1	1	1	1	1	1	0	0	3	26	0	0
0	11		9	20	1	1	58	1	1	1	1	1	1	1	1	0	0	3	26	0	0
0	11		9	20	1	1	58	1	1	1	1	1	1	1	1	0	0	3	26	0	0
0	11		9	20	1	1	58	1	1	1	1	1	1	1	1	0	0	3	26	0	0
0	11		9	20	1	1	32	1	1	1	1	1	1	1	1	0	0	3	26	0	0
0	11		9	20	1	1	58	1	1	1	1	1	1	1	1	0	0	3	26	0	0
0	11		9	20	1	1	58	1	1	1	1	1	1	1	1	0	0	5	12	0	0
0	11		9	20	1	1	58	1	1	1	1	1	1	1	1	0	0	3	17	0	0
0	11		9	20	1	1	58	1	1	1	1	1	1	1	1	0	0	3	26	0	0
0	11		9	20	1	1	58	1	1	1	1	1	1	1	1	0	0	5	6	0	0
0	11		9	20	1	1	58	1	1	1	1	1	1	1	1	0	0	3	26	0	0
0	11		9	20	1	1	58	1	1	1	1	1	1	1	1	0	0	3	26	0	0
0	11		9	20	1	1	58	1	1	1	1	1	1	1	1	0	0	5	12	0	0
0	11		8	36	1	1	65	1	1	1	1	1	1	1	1	0	0	0	11	0	0
0	11		8	36	1	1	65	1	1	1	1	1	1	1	1	0	0	2	0	0	0
0	11		8	36	1	1	51	1	1	1	1	1	1	1	1	3	0	0	0	1	0
0	11		8	36	1	1	22	1	1	1	1	1	1	1	1	0	0	0	0	0	0
1	37	1	3	29	1	1	58	1	1	1	1	1	1	1	1	0	0	2	6	0	0
1	37	1	3	29	1	1	58	1	1	1	1	1	1	1	1	0	0	2	6	0	0
1	20	1	0	29	1	1	58	1	1	1	1	1	1	1	1	0	0	5	6	0	0
1	37	2	5	29	1	1	58	1	1	1	1	1	1	1	1	0	0	5	6	0	0
1	20	1	0	29	1	1	58	1	1	1	1	1	1	1	1	0	0	1	6	0	0
1	20	1	5	29	1	1	58	1	1	1	1	1	1	1	1	0	0	5	7	0	0
1	57	1	5	22	1	1	58	1	1	1	1	1	1	1	1	0	0	2	6	0	0
1	37	2	3	29	1	1	58	1	1	1	1	1	1	1	1	0	0	2	6	0	0
1	42	1	5	4	1	1	58	1	1	1	1	1	1	1	1	0	0	5	2	0	0
1	57		8	36	1	1	58	1	1	1	1	1	1	1	1	0	0	2	2	0	0
1	57		8	36	1	1	58	1	1	1	1	1	1	1	1	0	0	2	24	0	0
1	57		8	36	1	1	58	1	1	1	1	1	1	1	1	0	0	2	19	0	0
1	57		8	36	1	1	58	1	1	1	1	1	1	1	1	0	0	2	19	0	0
1	42		9	20	1	1	58	1	1	1	1	1	1	1	1	0	0	2	2	0	0
1	57		9	36	1	1	58	1	1	1	1	1	1	1	1	0	0	2	24	0	0
1	57		9	36	1	1	58	1	1	1	1	1	1	1	1	0	0	2	9	0	0
1	57		8	36	1	1	58	1	1	1	1	1	1	1	1	0	0	2	19	0	0
1	57		9	36	1	1	58	1	1	1	1	1	1	1	1	0	0	2	19	0	0
1	57		9	36	1	1	58	1	1	1	1	1	1	1	1	0	0	2	19	0	0
1	57		9	36	1	1	58	1	1	1	1	1	1	1	1	0	0	2	19	0	0
1	57		8	36	1	1	58	1	1	1	1	1	1	1	1	0	0	2	19	0	0
1	57		9	36	1	1	58	1	1	1	1	1	1	1	1	0	0	2	19	0	0
1	57		9	36	1	1	58	1	1	1	1	1	1	1	1	0	0	2	19	0	0
1	53		9	31	1	1	58	1	1	1	1	1	1	1	1	0	0	1	0	0	0
1	53		9	31	1	1	58	1	1	1	1	1	1	1	1	0	0	1	2	0	0
1	53		9	31	1	1	58	1	1	1	1	1	1	1	1	0	0	1	0	0	0
1	53		9	31	1	1	58	1	1	1	1	1	1	1	1	0	0	1	0	0	0
1	53		9	31	1	1	65	1	1	1	1	1	1	1	1	0	0	5	2	0	0
1	53		9	31	1	1	65	1	1	1	1	1	1	1	1	0	0	5	0	0	0
1	53		9	31	1	1	65	1	1	1	1	1	1	1	1	0	0	5	0	0	0
1	57		9	36	1	1	58	1	1	1	1	1	1	1	1	0	0	2	2	0	0
1	57		9	36	1	1	58	1	1	1	1	1	1	1	1	0	0	2	0	0	0
1	57		9	36	1	1	58	1	1	1	1	1	1	1	1	0	0	3	0	0	0
1	57		9	36	1	1	58	1	1	1	1	1	1	1	1	0	0	2	0	0	0
1	57		9	36	1	1	58	1	1	1	1	1	1	1	1	0	0	2	17	0	0
1	57		9	36	1	1	58	1	1	1	1	1	1	1	1	0	0	2	8	0	0
1	57		9	36	1	1	58	1	1	1	1	1	1	1	1	0	0	2	2	0	0
1	57		9	36	1	1	58	1	1	1	1	1	1	1	1	0	0	2	9	0	0
1	57		9	36	1	1	58	1	1	1	1	1	1	1	1	0	0	2	24	0	0
1	57		9	36	1	1	58	1	1	1	1	1	1	1	1	0	0	2	24	0	0
1	57		9	36	1	1	58	1	1	1	1	1	1	1	1	0	0	2	24	0	0
1	57		9	36	1	1	58	1	1	1	1	1	1	1	1	0	0	2	24	0	0
1	57		9	36	1	1	58	1	1	1	1	1	1	1	1	0	0	2	24	0	0
1	57		9	36	1	1	58	1	1	1	1	1	1	1	1	0	0	2	2	0	0
1	57		9	36	1	1	58	1	1	1	1	1	1	1	1	0	0	2	9	0	0
1	57		9	36	1	1	58	1	1	1	1	1	1	1	1	0	0	2	24	0	0
1	57		9	36	1	1	58	1	1	1	1	1	1	1	1	0	0	2	9	0	0
1	57		9	36	1	1	58	1	1	1	1	1	1	1	1	0	0	2	9	0	0
1	57		9	36	1	1	58	1	1	1	1	1	1	1	1	0	0	2	24	0	0
1	57		8	36	1	1	58	1	1	1	1	1	1	1	1	0	0	2	9	0	0
1	57		8	36	1	1	58	1	1	1	1	1	1	1	1	0	0	0	16	1	0
1	57		8	36	1	1	33	1	1	1	1	1	1	1	1	0	0	2	8	0	0
1	57		8	36	1	1	1	1	1	1	1	1	1	1	1	0	0	0	19	1	0
1	42		8	36	1	1	58	1	1	1	1	1	1	1	1	0	0	3	20	0	0
1	53		8	36	1	1	40	1	1	1	1	1	1	1	1	0	0	3	9	0	0
1	57		8	36	1	1	55	1	1	1	1	1	1	1	1	0	0	3	17	0	0
1	57		8	36	1	1	65	1	1	1	1	1	1	1	1	0	0	2	19	0	0
1	57		8	36	1	1	54	1	1	1	1	1	1	1	1	0	0	3	19	0	0
1	20		8	36	1	1	54	1	1	1	1	1	1	1	1	0	0	0	8	1	0
1	57		8	36	1	1	39	1	1	1	1	1	1	1	1	0	0	0	16	1	0
1	57		8	36	1	1	40	1	1	1	1	1	1	1	1	0	0	3	1	0	0
1	57		8	36	1	1	2	1	1	1	1	1	1	1	1	0	0	0	23	1	0
1	57		8	36	1	1	65	1	1	1	1	1	1	1	1	0	0	3	2	0	0
1	57		8	36	1	1	58	1	1	1	1	1	1	1	1	0	0	2	16	0	0
1	57		8	36	1	1	21	1	1	1	1	1	1	1	1	0	0	3	17	0	0
1	57		8	36	1	1	30	1	1	1	1	1	1	1	1	0	0	0	2	1	0
1	57		8	36	1	1	58	1	1	1	1	1	1	1	1	0	0	0	7	1	0
1	57		8	36	1	1	18	1	1	1	1	1	1	1	1	0	0	0	17	1	0
1	57		8	36	1	1	58	1	1	1	1	1	1	1	1	0	0	3	8	0	0
1	57		8	36	1	1	55	1	1	1	1	1	1	1	1	0	0	2	20	0	0
1	57		8	36	1	1	65	1	1	1	1	1	1	1	1	0	1	1	9	0	0
1	57		8	36	1	1	65	1	1	1	1	1	1	1	1	0	0	3	24	0	0
1	57		8	36	1	1	2	1	1	1	1	1	1	1	1	0	0	0	5	1	0
1	57		8	36	1	1	65	1	1	1	1	1	1	1	1	0	0	3	16	0	0
1	57		8	36	1	1	38	1	1	1	1	1	1	1	1	0	1	1	9	0	0
1	37		8	36	1	1	14	1	1	1	1	1	1	1	1	0	0	5	24	0	0
1	57		8	36	1	1	65	1	1	1	1	1	1	1	1	0	0	3	24	0	0
1	37		8	36	1	1	65	1	1	1	1	1	1	1	1	0	0	2	17	0	0
1	57		8	36	1	1	65	1	1	1	1	1	1	1	1	0	0	3	2	0	0
1	57		8	36	1	1	56	1	1	1	1	1	1	1	1	0	0	2	20	0	0
1	57		8	36	1	1	65	1	1	1	1	1	1	1	1	0	1	1	22	0	0
1	57		8	36	1	1	6	1	1	1	1	1	1	1	1	0	0	3	2	0	0
1	57		8	36	1	1	15	1	1	1	1	1	1	1	1	0	0	0	2	1	0
1	57		8	36	1	1	39	1	1	1	1	1	1	1	1	0	0	0	16	1	0
1	57		8	36	1	1	2	1	1	1	1	1	1	1	1	0	0	0	16	1	0
1	57		8	36	1	1	2	1	1	1	1	1	1	1	1	0	0	0	24	1	0
1	37		8	36	1	1	65	1	1	1	1	1	1	1	1	0	0	3	13	0	0
1	57		8	36	1	1	55	1	1	1	1	1	1	1	1	0	0	3	24	0	0
1	57		8	36	1	1	46	1	1	1	1	1	1	1	1	0	0	3	24	0	0
1	57		8	36	1	1	1	1	1	1	1	1	1	1	1	0	0	2	7	1	1
1	57		8	36	1	1	55	1	1	1	1	1	1	1	1	0	0	3	24	0	0
1	37		8	36	1	1	2	1	1	1	1	1	1	1	1	0	0	0	17	1	0
1	57		8	36	1	1	22	1	1	1	1	1	1	1	1	0	0	3	17	0	0
1	57		8	36	1	1	55	1	1	1	1	1	1	1	1	0	0	3	19	0	0
1	57		8	36	1	1	65	1	1	1	1	1	1	1	1	0	0	3	20	0	0
1	20		8	36	1	1	58	1	1	1	1	1	1	1	1	0	0	0	3	1	0
1	57		8	36	1	1	58	1	1	1	1	1	1	1	1	0	0	2	2	0	0
1	57		8	36	1	1	55	1	1	1	1	1	1	1	1	0	0	2	24	0	0
1	57		8	36	1	1	58	1	1	1	1	1	1	1	1	0	1	1	24	0	0
1	57		8	36	1	1	58	1	1	1	1	1	1	1	1	0	0	0	16	1	0
1	57		8	36	1	1	65	1	1	1	1	1	1	1	1	0	0	2	19	0	0
1	57		8	36	1	1	55	1	1	1	1	1	1	1	1	0	0	3	24	0	0
1	57		8	36	1	1	65	1	1	1	1	1	1	1	1	0	0	3	20	0	0
1	57		8	36	1	1	58	1	1	1	1	1	1	1	1	0	0	2	20	0	0
1	37		8	36	1	1	65	1	1	1	1	1	1	1	1	0	0	2	3	0	0
1	57		8	36	1	1	55	1	1	1	1	1	1	1	1	0	0	3	2	0	0
1	57		8	36	1	1	2	1	1	1	1	1	1	1	1	0	0	0	8	1	0
1	57		8	36	1	1	10	1	1	1	1	1	1	1	1	0	0	2	2	0	0
1	57		8	36	1	1	55	1	1	1	1	1	1	1	1	0	0	2	17	0	0
1	57		8	36	1	1	33	1	1	1	1	1	1	1	1	0	0	3	19	0	0
1	37		8	36	1	1	65	1	1	1	1	1	1	1	1	0	0	2	11	0	0
1	57		8	36	1	1	58	1	1	1	1	1	1	1	1	0	0	3	2	0	0
1	37		8	36	1	1	65	1	1	1	1	1	1	1	1	0	0	2	13	0	0
1	57		8	36	1	1	65	1	1	1	1	1	1	1	1	0	0	3	2	0	0
1	57		8	36	1	1	1	1	1	1	1	1	1	1	1	0	0	2	16	0	0
1	57		8	36	1	1	58	1	1	1	1	1	1	1	1	0	0	2	3	0	0
1	42		8	36	1	1	58	1	1	1	1	1	1	1	1	0	0	3	7	0	0
1	57		8	36	1	1	56	1	1	1	1	1	1	1	1	0	0	3	24	0	0
1	57		8	36	1	1	44	1	1	1	1	1	1	1	1	0	0	0	19	1	0
1	57		8	36	1	1	2	1	1	1	1	1	1	1	1	0	0	0	20	1	0
1	53		8	36	1	1	40	1	1	1	1	1	1	1	1	0	0	2	9	0	0
1	57		8	36	1	1	65	1	1	1	1	1	1	1	1	0	0	2	18	0	0
1	57		8	36	1	1	65	1	1	1	1	1	1	1	1	0	0	3	17	0	0
1	57		8	36	1	1	53	1	1	1	1	1	1	1	1	0	0	2	17	0	0
1	57		8	36	1	1	58	1	1	1	1	1	1	1	1	0	0	2	23	0	0
1	53		8	36	1	1	58	1	1	1	1	1	1	1	1	0	0	2	22	0	0
1	57		8	36	1	1	1	1	1	1	1	1	1	1	1	0	0	0	1	1	0
1	57		8	36	1	1	46	1	1	1	1	1	1	1	1	0	0	3	11	0	0
1	37		8	36	1	1	65	1	1	1	1	1	1	1	1	0	0	2	11	0	0
1	57		8	36	1	1	32	1	1	1	1	1	1	1	1	0	0	3	20	0	0
1	37		8	36	1	1	15	1	1	1	1	1	1	1	1	0	0	0	8	1	1
1	57		8	36	1	1	33	1	1	1	1	1	1	1	1	0	0	3	13	0	0
1	57		8	36	1	1	33	1	1	1	1	1	1	1	1	0	0	2	5	0	0
1	57		8	36	1	1	58	1	1	1	1	1	1	1	1	0	0	2	24	0	0
1	57		8	36	1	1	65	1	1	1	1	1	1	1	1	0	0	3	3	0	0
1	42		8	36	1	1	53	1	1	1	1	1	1	1	1	0	0	0	17	1	0
1	57		8	36	1	1	58	1	1	1	1	1	1	1	1	0	0	0	17	1	0
1	57		8	36	1	1	33	1	1	1	1	1	1	1	1	0	0	3	16	0	0
1	57		8	36	1	1	34	1	1	1	1	1	1	1	1	0	0	0	8	1	0
1	51		8	36	1	1	10	1	1	1	1	1	1	1	1	0	0	3	2	0	0
1	57		8	36	1	1	42	1	1	1	1	1	1	1	1	0	0	0	24	1	0
1	57		8	36	1	1	33	1	1	1	1	1	1	1	1	0	0	3	24	0	0
1	57		8	36	1	1	58	1	1	1	1	1	1	1	1	0	0	3	17	0	0
1	57		8	36	1	1	54	1	1	1	1	1	1	1	1	0	0	2	13	0	0
1	57		8	36	1	1	65	1	1	1	1	1	1	1	1	0	0	2	17	0	0
1	57		8	36	1	1	44	1	1	1	1	1	1	1	1	0	0	3	11	0	0
1	57		8	36	1	1	22	1	1	1	1	1	1	1	1	0	0	3	13	0	0
1	57		8	36	1	1	65	1	1	1	1	1	1	1	1	0	0	3	17	0	0
1	42		8	36	1	1	58	1	1	1	1	1	1	1	1	0	0	3	16	0	0
1	57		8	36	1	1	44	1	1	1	1	1	1	1	1	0	0	3	5	0	0
1	57		8	36	1	1	58	1	1	1	1	1	1	1	1	0	0	1	9	0	0
1	51		8	36	1	1	44	1	1	1	1	1	1	1	1	0	0	0	7	1	0
1	57		8	36	1	1	58	1	1	1	1	1	1	1	1	0	0	2	1	0	0
1	57		8	36	1	1	53	1	1	1	1	1	1	1	1	0	0	3	8	0	0
1	37		8	36	1	1	65	1	1	1	1	1	1	1	1	0	0	2	11	0	0
1	42		8	36	1	1	65	1	1	1	1	1	1	1	1	0	0	5	17	0	0
1	57		8	36	1	1	62	1	1	1	1	1	1	1	1	0	0	3	24	0	0
1	20		8	36	1	1	62	1	1	1	1	1	1	1	1	0	0	3	9	0	0
1	57		8	36	1	1	46	1	1	1	1	1	1	1	1	0	0	0	16	1	0
1	57		8	36	1	1	42	1	1	1	1	1	1	1	1	0	0	3	19	0	0
1	57		8	36	1	1	54	1	1	1	1	1	1	1	1	0	0	2	13	0	0
1	53		8	36	1	1	65	1	1	1	1	1	1	1	1	0	0	5	11	0	0
1	57		8	36	1	1	58	1	1	1	1	1	1	1	1	0	0	2	17	0	0
1	57		8	36	1	1	2	1	1	1	1	1	1	1	1	0	0	0	18	1	0
1	57		8	36	1	1	58	1	1	1	1	1	1	1	1	0	0	2	19	0	0
1	57		8	36	1	1	56	1	1	1	1	1	1	1	1	0	0	0	17	1	0
1	37		8	36	1	1	65	1	1	1	1	1	1	1	1	0	0	2	11	0	0
1	37		8	36	1	1	65	1	1	1	1	1	1	1	1	0	0	2	13	0	0
1	37		8	36	1	1	16	1	1	1	1	1	1	1	1	0	0	0	6	1	0
1	37		8	36	1	1	58	1	1	1	1	1	1	1	1	0	0	0	6	1	0
1	57		8	36	1	1	33	1	1	1	1	1	1	1	1	0	0	3	2	0	0
1	57		8	36	1	1	14	1	1	1	1	1	1	1	1	0	0	3	19	0	0
1	57		8	36	1	1	65	1	1	1	1	1	1	1	1	0	0	3	2	0	0
1	57		8	36	1	1	58	1	1	1	1	1	1	1	1	0	0	3	17	0	0
1	57		8	36	1	1	56	1	1	1	1	1	1	1	1	0	0	3	24	0	0
1	51		8	36	1	1	5	1	1	1	1	1	1	1	1	0	0	0	19	1	0
1	57		8	36	1	1	65	1	1	1	1	1	1	1	1	0	0	3	2	0	0
1	57		8	36	1	1	33	1	1	1	1	1	1	1	1	0	0	3	11	0	0
1	57		8	36	1	1	54	1	1	1	1	1	1	1	1	0	0	0	17	1	0
1	20		8	36	1	1	58	1	1	1	1	1	1	1	1	0	0	0	11	1	0
1	57		8	36	1	1	33	1	1	1	1	1	1	1	1	0	0	3	5	0	0
1	57		8	36	1	1	56	1	1	1	1	1	1	1	1	0	0	3	2	0	0
1	37		8	36	1	1	65	1	1	1	1	1	1	1	1	0	0	5	6	0	0
1	57		8	36	1	1	33	1	1	1	1	1	1	1	1	0	0	0	24	1	0
1	37		8	36	1	1	54	1	1	1	1	1	1	1	1	0	0	0	16	1	0
1	57		8	36	1	1	55	1	1	1	1	1	1	1	1	0	0	2	11	0	0
1	57		8	36	1	1	46	1	1	1	1	1	1	1	1	0	0	2	17	0	0
1	57		8	36	1	1	54	1	1	1	1	1	1	1	1	0	0	0	9	1	0
1	57		8	36	1	1	58	1	1	1	1	1	1	1	1	0	0	2	20	0	0
1	37		8	36	1	1	58	1	1	1	1	1	1	1	1	0	0	1	23	0	0
1	57		8	36	1	1	33	1	1	1	1	1	1	1	1	0	0	3	19	0	0
1	57		8	36	1	1	65	1	1	1	1	1	1	1	1	0	0	3	11	0	0
1	57		8	36	1	1	65	1	1	1	1	1	1	1	1	0	0	0	2	1	0
1	57		8	36	1	1	65	1	1	1	1	1	1	1	1	0	0	2	16	0	0
1	57		8	36	1	1	58	1	1	1	1	1	1	1	1	0	0	3	1	0	0
1	57		8	36	1	1	65	1	1	1	1	1	1	1	1	0	0	3	24	0	0
1	37		8	36	1	1	44	1	1	1	1	1	1	1	1	0	0	2	11	0	0
1	37		8	36	1	1	50	1	1	1	1	1	1	1	1	0	0	2	11	0	0
1	57		8	36	1	1	54	1	1	1	1	1	1	1	1	0	0	2	17	0	0
1	57		8	36	1	1	58	1	1	1	1	1	1	1	1	0	0	3	16	0	0
1	37		8	36	1	1	65	1	1	1	1	1	1	1	1	0	0	2	11	0	0
1	57		8	36	1	1	58	1	1	1	1	1	1	1	1	0	1	0	14	1	0
1	37		8	36	1	1	58	1	1	1	1	1	1	1	1	0	0	0	6	1	0
1	57		8	36	1	1	2	1	1	1	1	1	1	1	1	0	0	0	13	1	0
1	57		8	36	1	1	39	1	1	1	1	1	1	1	1	0	0	0	19	1	0
1	37		8	36	1	1	65	1	1	1	1	1	1	1	1	0	0	5	11	0	0
1	57		8	36	1	1	46	1	1	1	1	1	1	1	1	0	0	3	1	0	0
1	37		8	36	1	1	58	1	1	1	1	1	1	1	1	0	0	3	6	1	0
1	57		8	36	1	1	54	1	1	1	1	1	1	1	1	0	0	3	19	0	0
1	57		8	36	1	1	33	1	1	1	1	1	1	1	1	0	0	2	13	0	0
1	57		8	36	1	1	62	1	1	1	1	1	1	1	1	0	0	3	2	1	0
1	57		8	36	1	1	44	1	1	1	1	1	1	1	1	0	0	2	24	0	0
1	57		8	36	1	1	55	1	1	1	1	1	1	1	1	0	0	3	2	0	0
1	37		8	36	1	1	58	1	1	1	1	1	1	1	1	0	0	0	6	1	0
1	57		8	36	1	1	48	1	1	1	1	1	1	1	1	0	0	3	19	0	0
1	51		8	36	1	1	58	1	1	1	1	1	1	1	1	0	0	0	9	1	0
1	57		8	36	1	1	65	1	1	1	1	1	1	1	1	0	0	3	16	0	0
1	57		8	36	1	1	58	1	1	1	1	1	1	1	1	0	0	2	25	0	0
1	57		8	36	1	1	65	1	1	1	1	1	1	1	1	0	0	2	20	0	0
1	57		8	36	1	1	60	1	1	1	1	1	1	1	1	0	0	0	24	1	0
1	57		8	36	1	1	58	1	1	1	1	1	1	1	1	0	0	2	1	0	0
1	57		8	36	1	1	56	1	1	1	1	1	1	1	1	0	0	3	25	0	0
1	42		8	36	1	1	65	1	1	1	1	1	1	1	1	0	0	2	2	0	0
1	42		8	36	1	1	58	1	1	1	1	1	1	1	1	1	0	0	17	1	0
1	37		8	36	1	1	65	1	1	1	1	1	1	1	1	0	0	2	11	0	0
1	57		8	36	1	1	33	1	1	1	1	1	1	1	1	0	0	3	2	0	0
1	57		8	36	1	1	55	1	1	1	1	1	1	1	1	0	0	3	19	0	0
1	57		8	36	1	1	2	1	1	1	1	1	1	1	1	0	0	2	17	0	0
1	0		8	36	1	1	18	1	1	1	1	1	1	1	1	0	0	0	20	1	0
1	57		8	36	1	1	55	1	1	1	1	1	1	1	1	0	0	2	22	0	0
1	53		8	36	1	1	58	1	1	1	1	1	1	1	1	0	0	2	22	0	0
1	57		8	36	1	1	52	1	1	1	1	1	1	1	1	0	0	3	17	0	0
1	57		8	36	1	1	2	1	1	1	1	1	1	1	1	0	0	0	1	1	0
1	57		8	36	1	1	65	1	1	1	1	1	1	1	1	0	0	3	24	0	0
1	57		8	36	1	1	58	1	1	1	1	1	1	1	1	0	0	5	2	0	0
1	57		8	36	1	1	15	1	1	1	1	1	1	1	1	0	0	2	17	0	0
1	57		8	36	1	1	2	1	1	1	1	1	1	1	1	0	0	0	2	1	0
1	57		8	36	1	1	55	1	1	1	1	1	1	1	1	0	0	3	2	0	0
1	57		8	36	1	1	33	1	1	1	1	1	1	1	1	0	0	3	17	0	0
1	57		8	36	1	1	33	1	1	1	1	1	1	1	1	0	0	3	20	0	0
1	51		8	36	1	1	58	1	1	1	1	1	1	1	1	0	0	0	13	1	0
1	57		8	36	1	1	10	1	1	1	1	1	1	1	1	0	0	1	17	0	0
1	57		8	36	1	1	65	1	1	1	1	1	1	1	1	0	0	2	24	0	0
1	57		8	36	1	1	47	1	1	1	1	1	1	1	1	0	0	3	7	0	0
1	57		8	36	1	1	54	1	1	1	1	1	1	1	1	0	0	0	17	1	0
1	57		8	36	1	1	2	1	1	1	1	1	1	1	1	0	0	0	2	1	0
1	57		8	36	1	1	58	1	1	1	1	1	1	1	1	0	0	2	18	0	0
1	57		8	36	1	1	55	1	1	1	1	1	1	1	1	0	0	3	2	0	0
1	57		8	36	1	1	2	1	1	1	1	1	1	1	1	0	0	2	9	0	0
1	37		8	36	1	1	2	1	1	1	1	1	1	1	1	0	0	0	2	1	0
1	57		8	36	1	1	53	1	1	1	1	1	1	1	1	0	0	0	13	1	0
1	57		8	36	1	1	58	1	1	1	1	1	1	1	1	0	0	2	17	0	0
1	57		8	36	1	1	65	1	1	1	1	1	1	1	1	0	0	2	7	0	0
1	37		8	36	1	1	58	1	1	1	1	1	1	1	1	0	0	2	9	0	0
1	57		8	36	1	1	33	1	1	1	1	1	1	1	1	0	0	3	13	0	0
1	57		8	36	1	1	58	1	1	1	1	1	1	1	1	0	0	3	11	0	0
1	37		8	36	1	1	65	1	1	1	1	1	1	1	1	0	0	5	3	0	0
1	20		8	36	1	1	26	1	1	1	1	1	1	1	1	0	0	5	24	0	0
1	57		8	36	1	1	2	1	1	1	1	1	1	1	1	0	0	0	2	1	0
1	20		8	36	1	1	58	1	1	1	1	1	1	1	1	0	0	5	25	0	0
1	37		8	36	1	1	65	1	1	1	1	1	1	1	1	0	0	2	11	0	0
1	57		8	36	1	1	1	1	1	1	1	1	1	1	1	0	0	0	16	1	0
1	42		8	36	1	1	65	1	1	1	1	1	1	1	1	0	0	2	2	0	0
1	57		8	36	1	1	33	1	1	1	1	1	1	1	1	0	0	3	16	0	0
1	57		8	36	1	1	54	1	1	1	1	1	1	1	1	0	0	0	20	1	0
1	57		8	36	1	1	47	1	1	1	1	1	1	1	1	0	1	1	16	0	0
1	37		8	36	1	1	35	1	1	1	1	1	1	1	1	0	0	0	2	1	1
1	57		8	36	1	1	15	1	1	1	1	1	1	1	1	0	0	0	2	0	0
1	57		8	36	1	1	15	1	1	1	1	1	1	1	1	0	0	0	17	1	0
1	57		8	36	1	1	19	1	1	1	1	1	1	1	1	0	0	3	2	0	0
1	57		8	36	1	1	65	1	1	1	1	1	1	1	1	0	0	1	1	0	0
1	57		8	36	1	1	62	1	1	1	1	1	1	1	1	0	0	3	3	0	0
1	20		8	36	1	1	34	1	1	1	1	1	1	1	1	0	0	0	6	1	0
1	57		8	36	1	1	2	1	1	1	1	1	1	1	1	0	0	0	9	1	0
1	57		8	36	1	1	42	1	1	1	1	1	1	1	1	0	1	1	9	0	0
1	57		8	36	1	1	40	1	1	1	1	1	1	1	1	0	0	0	19	1	0
1	57		8	36	1	1	2	1	1	1	1	1	1	1	1	0	0	0	13	1	0
1	57		8	36	1	1	53	1	1	1	1	1	1	1	1	0	0	1	2	0	0
1	53		8	36	1	1	58	1	1	1	1	1	1	1	1	0	0	3	3	0	0
1	57		8	36	1	1	29	1	1	1	1	1	1	1	1	0	0	0	15	1	0
1	57		8	36	1	1	17	1	1	1	1	1	1	1	1	0	0	0	2	1	0
1	57		8	36	1	1	65	1	1	1	1	1	1	1	1	0	0	3	23	0	0
1	37		8	36	1	1	65	1	1	1	1	1	1	1	1	0	0	2	17	0	0
1	57		8	36	1	1	58	1	1	1	1	1	1	1	1	0	0	5	24	1	0
1	53		8	36	1	1	58	1	1	1	1	1	1	1	1	0	0	2	22	0	0
1	57		8	36	1	1	40	1	1	1	1	1	1	1	1	0	0	2	5	1	0
1	57		8	36	1	1	54	1	1	1	1	1	1	1	1	0	0	0	22	1	0
1	57		8	36	1	1	60	1	1	1	1	1	1	1	1	0	0	3	17	0	0
1	57		8	36	1	1	55	1	1	1	1	1	1	1	1	0	0	2	7	0	0
1	20		8	36	1	1	8	1	1	1	1	1	1	1	1	0	0	0	20	1	0
1	37		8	36	1	1	58	1	1	1	1	1	1	1	1	0	0	0	3	1	0
1	51		8	36	1	1	22	1	1	1	1	1	1	1	1	0	0	0	6	1	0
1	20		8	36	1	1	65	1	1	1	1	1	1	1	1	0	0	2	6	0	0
1	57		8	36	1	1	2	1	1	1	1	1	1	1	1	0	0	0	2	1	0
1	42		8	36	1	1	32	1	1	1	1	1	1	1	1	0	0	0	16	1	0
1	57		8	36	1	1	2	1	1	1	1	1	1	1	1	0	0	0	17	1	0
1	57		8	36	1	1	1	1	1	1	1	1	1	1	1	0	0	0	16	1	0
1	57		8	36	1	1	15	1	1	1	1	1	1	1	1	0	0	2	16	0	0
1	57		8	36	1	1	2	1	1	1	1	1	1	1	1	0	0	0	9	1	0
1	57		8	36	1	1	10	1	1	1	1	1	1	1	1	0	0	2	17	0	0
1	57		8	36	1	1	65	1	1	1	1	1	1	1	1	0	0	2	17	0	0
1	57		8	36	1	1	58	1	1	1	1	1	1	1	1	0	0	0	2	1	0
1	37		8	36	1	1	58	1	1	1	1	1	1	1	1	0	0	0	6	1	0
1	57		8	36	1	1	1	1	1	1	1	1	1	1	1	0	0	0	18	1	0
1	57		8	36	1	1	40	1	1	1	1	1	1	1	1	0	0	2	23	0	0
1	57		8	36	1	1	2	1	1	1	1	1	1	1	1	0	0	0	17	1	0
1	57		8	36	1	1	65	1	1	1	1	1	1	1	1	0	0	5	16	0	0
1	57		8	36	1	1	2	1	1	1	1	1	1	1	1	0	0	0	2	1	0
1	57		8	36	1	1	55	1	1	1	1	1	1	1	1	0	0	3	24	0	0
1	51		8	36	1	1	65	1	1	1	1	1	1	1	1	0	0	5	7	0	0
1	57		8	36	1	1	58	1	1	1	1	1	1	1	1	0	1	1	16	0	0
1	37		8	36	1	1	65	1	1	1	1	1	1	1	1	0	0	2	23	0	0
1	57		8	36	1	1	18	1	1	1	1	1	1	1	1	0	0	3	19	0	0
1	57		8	36	1	1	2	1	1	1	1	1	1	1	1	0	0	0	2	1	0
1	57		8	36	1	1	2	1	1	1	1	1	1	1	1	0	0	0	2	1	0
1	57		8	36	1	1	54	1	1	1	1	1	1	1	1	0	0	2	8	0	0
1	37		8	36	1	1	14	1	1	1	1	1	1	1	1	0	0	0	24	1	0
1	57		8	36	1	1	65	1	1	1	1	1	1	1	1	0	0	2	9	0	0
1	57		8	36	1	1	58	1	1	1	1	1	1	1	1	0	0	5	17	0	0
1	57		8	36	1	1	15	1	1	1	1	1	1	1	1	0	0	2	17	0	0
1	57		8	36	1	1	33	1	1	1	1	1	1	1	1	0	0	3	8	0	0
1	57		8	36	1	1	2	1	1	1	1	1	1	1	1	0	0	0	9	1	0
1	57		8	36	1	1	27	1	1	1	1	1	1	1	1	0	0	2	17	0	0
1	57		8	36	1	1	58	1	1	1	1	1	1	1	1	0	0	2	19	0	0
1	57		8	36	1	1	55	1	1	1	1	1	1	1	1	0	0	3	2	0	0
1	57		8	36	1	1	58	1	1	1	1	1	1	1	1	0	0	2	8	0	0
1	57		8	36	1	1	29	1	1	1	1	1	1	1	1	0	0	5	24	0	0
1	57		8	36	1	1	58	1	1	1	1	1	1	1	1	0	0	3	8	0	0
1	57		8	36	1	1	56	1	1	1	1	1	1	1	1	0	0	0	24	1	0
1	57		8	36	1	1	55	1	1	1	1	1	1	1	1	0	0	2	2	0	0
1	37		8	36	1	1	65	1	1	1	1	1	1	1	1	0	0	0	6	1	0
1	57		8	36	1	1	40	1	1	1	1	1	1	1	1	0	0	3	11	0	0
1	57		8	36	1	1	2	1	1	1	1	1	1	1	1	0	0	0	23	1	0
1	57		8	36	1	1	56	1	1	1	1	1	1	1	1	0	0	1	24	0	0
1	37		8	36	1	1	65	1	1	1	1	1	1	1	1	0	0	5	3	0	0
1	57		8	36	1	1	33	1	1	1	1	1	1	1	1	0	0	2	2	0	0
1	57		8	36	1	1	58	1	1	1	1	1	1	1	1	0	1	5	16	0	0
1	57		8	36	1	1	42	1	1	1	1	1	1	1	1	0	0	3	8	0	0
1	37		8	36	1	1	65	1	1	1	1	1	1	1	1	0	0	2	11	0	0
1	57		8	36	1	1	58	1	1	1	1	1	1	1	1	0	0	3	16	0	0
1	57		8	36	1	1	33	1	1	1	1	1	1	1	1	0	0	3	1	0	0
1	37		8	36	1	1	65	1	1	1	1	1	1	1	1	0	0	5	3	0	0
1	37		8	36	1	1	33	1	1	1	1	1	1	1	1	0	0	0	6	1	0
1	37		8	36	1	1	58	1	1	1	1	1	1	1	1	0	0	0	6	1	0
1	37		8	36	1	1	65	1	1	1	1	1	1	1	1	0	0	2	3	0	0
1	57		8	36	1	1	65	1	1	1	1	1	1	1	1	0	0	2	13	0	0
1	57		8	36	1	1	55	1	1	1	1	1	1	1	1	0	0	2	25	0	0
1	57		8	36	1	1	44	1	1	1	1	1	1	1	1	0	0	0	24	1	0
1	57		8	36	1	1	65	1	1	1	1	1	1	1	1	0	0	3	24	0	0
1	57		8	36	1	1	40	1	1	1	1	1	1	1	1	0	0	3	16	0	0
1	57		8	36	1	1	18	1	1	1	1	1	1	1	1	0	0	2	8	0	0
1	37		8	36	1	1	62	1	1	1	1	1	1	1	1	0	0	0	13	1	0
1	57		8	36	1	1	58	1	1	1	1	1	1	1	1	0	0	1	17	0	0
1	57		8	36	1	1	58	1	1	1	1	1	1	1	1	0	0	5	13	0	0
1	57		8	36	1	1	40	1	1	1	1	1	1	1	1	0	0	0	16	1	0
1	37		8	36	1	1	33	1	1	1	1	1	1	1	1	0	0	0	16	1	0
1	57		8	36	1	1	65	1	1	1	1	1	1	1	1	0	0	3	24	0	0
1	57		8	36	1	1	53	1	1	1	1	1	1	1	1	0	0	3	23	0	0
1	20		8	36	1	1	2	1	1	1	1	1	1	1	1	0	0	0	6	1	0
1	57		8	36	1	1	2	1	1	1	1	1	1	1	1	0	0	0	2	1	0
1	57		8	36	1	1	65	1	1	1	1	1	1	1	1	0	0	0	13	0	0
1	57		8	36	1	1	55	1	1	1	1	1	1	1	1	0	0	2	17	0	0
1	57		8	36	1	1	39	1	1	1	1	1	1	1	1	0	0	0	14	1	0
1	57		8	36	1	1	54	1	1	1	1	1	1	1	1	0	0	2	8	0	0
1	53		8	36	1	1	58	1	1	1	1	1	1	1	1	0	0	2	22	0	0
1	57		8	36	1	1	32	1	1	1	1	1	1	1	1	0	0	3	19	0	0
1	57		8	36	1	1	58	1	1	1	1	1	1	1	1	0	0	2	24	0	0
1	37		8	36	1	1	42	1	1	1	1	1	1	1	1	0	0	0	24	1	0
1	37		8	36	1	1	58	1	1	1	1	1	1	1	1	0	0	0	6	1	0
1	57		8	36	1	1	65	1	1	1	1	1	1	1	1	0	0	2	17	0	0
1	57		8	36	1	1	33	1	1	1	1	1	1	1	1	0	0	3	24	0	0
1	57		8	36	1	1	58	1	1	1	1	1	1	1	1	0	0	2	19	0	0
1	57		8	36	1	1	58	1	1	1	1	1	1	1	1	0	0	2	9	0	0
1	57		8	36	1	1	55	1	1	1	1	1	1	1	1	0	0	3	2	0	0
1	57		8	36	1	1	31	1	1	1	1	1	1	1	1	0	0	2	7	0	0
1	57		8	36	1	1	2	1	1	1	1	1	1	1	1	0	0	0	16	1	0
1	57		8	36	1	1	55	1	1	1	1	1	1	1	1	0	0	3	2	0	0
1	57		8	36	1	1	40	1	1	1	1	1	1	1	1	0	0	3	1	0	0
1	57		8	36	1	1	33	1	1	1	1	1	1	1	1	0	0	2	8	0	0
1	57		8	36	1	1	58	1	1	1	1	1	1	1	1	0	0	2	20	0	0
1	53		8	36	1	1	34	1	1	1	1	1	1	1	1	0	0	3	24	0	0
1	57		8	36	1	1	42	1	1	1	1	1	1	1	1	0	0	3	11	0	0
1	57		8	36	1	1	55	1	1	1	1	1	1	1	1	0	0	3	0	0	0
1	57		8	36	1	1	33	1	1	1	1	1	1	1	1	0	0	2	8	0	0
1	57		8	36	1	1	46	1	1	1	1	1	1	1	1	0	0	3	1	0	0
1	57		8	36	1	1	50	1	1	1	1	1	1	1	1	0	0	3	19	0	0
1	57		8	36	1	1	65	1	1	1	1	1	1	1	1	0	0	3	2	0	0
1	57		8	36	1	1	58	1	1	1	1	1	1	1	1	0	0	2	9	0	0
1	57		8	36	1	1	58	1	1	1	1	1	1	1	1	0	0	2	24	0	0
1	57		8	36	1	1	58	1	1	1	1	1	1	1	1	0	0	2	14	0	0
1	57		8	36	1	1	58	1	1	1	1	1	1	1	1	0	0	2	17	0	0
1	57		8	36	1	1	65	1	1	1	1	1	1	1	1	0	0	2	16	0	0
1	57		8	36	1	1	56	1	1	1	1	1	1	1	1	0	0	0	16	1	0
1	57		8	36	1	1	18	1	1	1	1	1	1	1	1	0	0	0	19	1	0
1	57		8	36	1	1	33	1	1	1	1	1	1	1	1	0	0	2	8	0	0
1	57		8	36	1	1	55	1	1	1	1	1	1	1	1	0	0	3	2	0	0
1	57		8	36	1	1	55	1	1	1	1	1	1	1	1	0	0	3	19	0	0
1	57		8	36	1	1	62	1	1	1	1	1	1	1	1	0	0	3	13	0	0
1	57		8	36	1	1	56	1	1	1	1	1	1	1	1	0	0	0	3	1	0
1	57		8	36	1	1	51	1	1	1	1	1	1	1	1	0	0	0	16	1	0
1	57		8	36	1	1	33	1	1	1	1	1	1	1	1	0	0	3	17	0	0
1	57		8	36	1	1	30	1	1	1	1	1	1	1	1	0	0	2	20	0	0
1	57		8	36	1	1	42	1	1	1	1	1	1	1	1	0	0	3	24	0	0
1	37		8	36	1	1	65	1	1	1	1	1	1	1	1	0	0	1	6	0	0
1	57		8	36	1	1	60	1	1	1	1	1	1	1	1	0	0	3	24	0	0
1	57		8	36	1	1	33	1	1	1	1	1	1	1	1	0	0	3	24	0	0
1	57		8	36	1	1	33	1	1	1	1	1	1	1	1	0	0	3	13	0	0
1	57		8	36	1	1	33	1	1	1	1	1	1	1	1	0	0	3	16	0	0
1	57		8	36	1	1	65	1	1	1	1	1	1	1	1	0	0	3	0	0	0
1	37		8	36	1	1	33	1	1	1	1	1	1	1	1	0	0	0	9	1	0
1	57		8	36	1	1	33	1	1	1	1	1	1	1	1	0	0	2	2	0	0
1	57		8	36	1	1	1	1	1	1	1	1	1	1	1	0	0	0	22	1	0
1	57		8	36	1	1	32	1	1	1	1	1	1	1	1	0	0	0	19	1	0
1	37		8	36	1	1	32	1	1	1	1	1	1	1	1	0	0	2	6	0	0
1	57		8	36	1	1	58	1	1	1	1	1	1	1	1	0	0	2	11	0	0
1	57		8	36	1	1	50	1	1	1	1	1	1	1	1	0	0	0	17	1	0
1	37		8	36	1	1	58	1	1	1	1	1	1	1	1	0	0	2	3	0	0
1	57		8	36	1	1	65	1	1	1	1	1	1	1	1	0	0	2	9	0	0
1	57		8	36	1	1	55	1	1	1	1	1	1	1	1	0	0	3	2	0	0
1	57		8	36	1	1	15	1	1	1	1	1	1	1	1	0	0	0	24	1	0
1	57		8	36	1	1	58	1	1	1	1	1	1	1	1	0	0	2	2	0	0
1	57		8	36	1	1	55	1	1	1	1	1	1	1	1	0	0	2	17	0	0
1	37		8	36	1	1	58	1	1	1	1	1	1	1	1	0	0	0	9	1	1
1	57		8	36	1	1	58	1	1	1	1	1	1	1	1	0	0	2	3	0	0
1	57		8	36	1	1	46	1	1	1	1	1	1	1	1	0	0	3	19	0	0
1	57		8	36	1	1	6	1	1	1	1	1	1	1	1	0	0	3	24	0	0
1	57		8	36	1	1	58	1	1	1	1	1	1	1	1	0	0	0	5	1	0
1	57		8	36	1	1	58	1	1	1	1	1	1	1	1	0	1	1	9	0	0
1	57		8	36	1	1	58	1	1	1	1	1	1	1	1	0	0	3	24	0	0
1	57		8	36	1	1	2	1	1	1	1	1	1	1	1	0	0	0	0	1	0
1	57		8	36	1	1	33	1	1	1	1	1	1	1	1	0	0	2	2	0	0
1	57		8	36	1	1	65	1	1	1	1	1	1	1	1	0	0	1	1	0	0
1	53		8	36	1	1	65	1	1	1	1	1	1	1	1	0	0	3	24	0	0
1	57		8	36	1	1	54	1	1	1	1	1	1	1	1	1	0	3	13	1	0
1	37		8	36	1	1	54	1	1	1	1	1	1	1	1	0	0	0	6	1	0
1	57		8	36	1	1	55	1	1	1	1	1	1	1	1	0	1	1	25	0	0
1	57		8	36	1	1	55	1	1	1	1	1	1	1	1	0	0	2	17	0	0
1	20		8	36	1	1	54	1	1	1	1	1	1	1	1	0	0	0	6	1	0
1	57		8	36	1	1	55	1	1	1	1	1	1	1	1	0	0	3	7	0	0
1	57		8	36	1	1	58	1	1	1	1	1	1	1	1	0	0	5	3	0	0
1	57		8	36	1	1	40	1	1	1	1	1	1	1	1	0	0	3	20	0	0
1	57		8	36	1	1	33	1	1	1	1	1	1	1	1	0	0	3	24	0	0
1	57		8	36	1	1	40	1	1	1	1	1	1	1	1	0	0	0	19	1	0
1	57		8	36	1	1	55	1	1	1	1	1	1	1	1	0	0	2	24	0	0
1	57		8	36	1	1	1	1	1	1	1	1	1	1	1	0	0	0	2	1	0
1	57		8	36	1	1	54	1	1	1	1	1	1	1	1	0	0	3	11	0	0
1	37		8	36	1	1	39	1	1	1	1	1	1	1	1	0	0	0	20	1	0
1	42		8	36	1	1	65	1	1	1	1	1	1	1	1	0	0	3	9	0	0
1	57		8	36	1	1	55	1	1	1	1	1	1	1	1	0	0	3	2	0	0
1	57		8	36	1	1	2	1	1	1	1	1	1	1	1	0	0	0	11	1	0
1	57		8	36	1	1	50	1	1	1	1	1	1	1	1	0	0	3	24	0	0
1	57		8	36	1	1	56	1	1	1	1	1	1	1	1	0	0	3	3	0	0
1	53		8	36	1	1	40	1	1	1	1	1	1	1	1	0	0	2	9	0	0
1	37		8	36	1	1	58	1	1	1	1	1	1	1	1	0	0	2	20	0	0
1	57		8	36	1	1	32	1	1	1	1	1	1	1	1	0	0	0	16	1	0
1	57		8	36	1	1	33	1	1	1	1	1	1	1	1	0	0	3	2	0	0
1	57		8	36	1	1	58	1	1	1	1	1	1	1	1	0	0	3	2	1	0
1	53		8	36	1	1	2	1	1	1	1	1	1	1	1	0	0	2	9	0	0
1	20		8	36	1	1	58	1	1	1	1	1	1	1	1	0	0	0	17	1	0
1	37		8	36	1	1	33	1	1	1	1	1	1	1	1	0	0	0	7	1	0
1	57		8	36	1	1	55	1	1	1	1	1	1	1	1	0	0	2	10	0	0
1	57		8	36	1	1	2	1	1	1	1	1	1	1	1	0	0	0	2	1	0
1	57		8	36	1	1	44	1	1	1	1	1	1	1	1	0	0	0	17	1	0
1	37		8	36	1	1	65	1	1	1	1	1	1	1	1	0	0	2	13	0	0
1	57		8	36	1	1	46	1	1	1	1	1	1	1	1	0	0	3	0	0	0
1	37		8	36	1	1	65	1	1	1	1	1	1	1	1	0	0	2	11	0	0
1	57		8	36	1	1	32	1	1	1	1	1	1	1	1	0	0	3	2	0	0
1	51		8	36	1	1	15	1	1	1	1	1	1	1	1	0	0	0	8	1	0
1	57		8	36	1	1	58	1	1	1	1	1	1	1	1	0	0	0	17	1	0
1	57		8	36	1	1	65	1	1	1	1	1	1	1	1	0	0	2	20	0	0
1	57		8	36	1	1	65	1	1	1	1	1	1	1	1	0	0	3	7	0	0
1	37		8	36	1	1	65	1	1	1	1	1	1	1	1	0	0	2	11	0	0
1	20		8	36	1	1	40	1	1	1	1	1	1	1	1	0	0	0	7	1	0
1	57		8	36	1	1	65	1	1	1	1	1	1	1	1	0	0	3	7	0	0
1	42		8	36	1	1	53	1	1	1	1	1	1	1	1	0	0	0	14	1	0
1	57		8	36	1	1	33	1	1	1	1	1	1	1	1	0	0	3	19	0	0
1	57		8	36	1	1	56	1	1	1	1	1	1	1	1	0	0	2	9	0	0
1	57		8	36	1	1	55	1	1	1	1	1	1	1	1	0	0	2	24	0	0
1	20		8	36	1	1	59	1	1	1	1	1	1	1	1	0	0	0	6	1	0
1	57		8	36	1	1	50	1	1	1	1	1	1	1	1	0	0	3	23	0	0
1	57		8	36	1	1	62	1	1	1	1	1	1	1	1	0	0	3	2	0	0
1	57		8	36	1	1	1	1	1	1	1	1	1	1	1	0	0	3	17	0	0
1	37		8	36	1	1	38	1	1	1	1	1	1	1	1	0	0	0	6	1	0
1	57		8	36	1	1	2	1	1	1	1	1	1	1	1	0	0	0	8	1	0
1	57		8	36	1	1	27	1	1	1	1	1	1	1	1	0	0	2	16	0	0
1	57		8	36	1	1	65	1	1	1	1	1	1	1	1	0	0	3	17	0	0
1	57		8	36	1	1	65	1	1	1	1	1	1	1	1	0	0	3	2	0	0
1	51		8	36	1	1	47	1	1	1	1	1	1	1	1	0	0	0	9	1	0
1	57		8	36	1	1	65	1	1	1	1	1	1	1	1	0	1	1	24	0	0
1	57		8	36	1	1	39	1	1	1	1	1	1	1	1	0	0	0	17	1	0
1	57		8	36	1	1	1	1	1	1	1	1	1	1	1	0	0	3	24	0	0
1	57		8	36	1	1	65	1	1	1	1	1	1	1	1	0	0	3	24	0	0
1	37		8	36	1	1	50	1	1	1	1	1	1	1	1	0	0	2	8	0	0
1	57		8	36	1	1	65	1	1	1	1	1	1	1	1	0	0	3	2	0	0
1	57		8	36	1	1	34	1	1	1	1	1	1	1	1	0	0	0	3	1	0
1	57		8	36	1	1	55	1	1	1	1	1	1	1	1	0	0	3	2	0	0
1	57		8	36	1	1	65	1	1	1	1	1	1	1	1	0	0	1	11	0	0
1	57		8	36	1	1	65	1	1	1	1	1	1	1	1	0	0	0	19	0	0
1	57		8	36	1	1	58	1	1	1	1	1	1	1	1	0	0	2	24	0	0
1	57		8	36	1	1	40	1	1	1	1	1	1	1	1	0	0	0	22	0	0
1	57		8	36	1	1	55	1	1	1	1	1	1	1	1	0	0	2	2	0	0
1	57		8	36	1	1	58	1	1	1	1	1	1	1	1	0	0	2	9	0	0
1	57		8	36	1	1	55	1	1	1	1	1	1	1	1	0	0	2	2	0	0
1	57		8	36	1	1	33	1	1	1	1	1	1	1	1	0	0	3	2	0	0
1	57		8	36	1	1	27	1	1	1	1	1	1	1	1	0	0	3	2	0	0
1	57		8	36	1	1	10	1	1	1	1	1	1	1	1	0	0	0	9	0	0
1	57		8	36	1	1	58	1	1	1	1	1	1	1	1	0	0	2	19	0	0
1	37		8	36	1	1	65	1	1	1	1	1	1	1	1	0	0	2	11	0	0
1	57		8	36	1	1	13	1	1	1	1	1	1	1	1	0	0	2	6	0	0
1	57		8	36	1	1	1	1	1	1	1	1	1	1	1	0	0	0	16	1	0
1	57		8	36	1	1	55	1	1	1	1	1	1	1	1	0	0	2	2	0	0
1	57		8	36	1	1	55	1	1	1	1	1	1	1	1	0	0	3	16	0	0
1	57		8	36	1	1	55	1	1	1	1	1	1	1	1	0	0	3	5	0	0
1	37		8	36	1	1	65	1	1	1	1	1	1	1	1	0	0	2	11	0	0
1	57		8	36	1	1	55	1	1	1	1	1	1	1	1	0	0	3	6	0	0
1	57		8	36	1	1	26	1	1	1	1	1	1	1	1	0	0	0	17	1	0
1	57		8	36	1	1	65	1	1	1	1	1	1	1	1	0	0	2	2	0	0
1	57		8	36	1	1	13	1	1	1	1	1	1	1	1	1	0	2	6	0	0
1	37		8	36	1	1	30	1	1	1	1	1	1	1	1	0	0	0	8	1	0
1	57		8	36	1	1	13	1	1	1	1	1	1	1	1	0	0	0	6	1	0
1	57		8	36	1	1	56	1	1	1	1	1	1	1	1	0	0	3	24	0	0
1	57		8	36	1	1	53	1	1	1	1	1	1	1	1	0	0	0	2	0	0
1	57		8	36	1	1	49	1	1	1	1	1	1	1	1	0	0	3	19	0	0
1	57		8	36	1	1	33	1	1	1	1	1	1	1	1	0	0	2	17	0	0
1	57		8	36	1	1	55	1	1	1	1	1	1	1	1	0	0	3	2	0	0
1	37		8	36	1	1	58	1	1	1	1	1	1	1	1	0	0	0	13	0	0
1	57		8	36	1	1	58	1	1	1	1	1	1	1	1	0	0	2	9	0	0
1	57		8	36	1	1	65	1	1	1	1	1	1	1	1	0	0	3	2	0	0
1	57		8	36	1	1	65	1	1	1	1	1	1	1	1	0	0	3	24	0	0
1	57		8	36	1	1	53	1	1	1	1	1	1	1	1	0	0	3	24	0	0
1	57		8	36	1	1	33	1	1	1	1	1	1	1	1	0	0	3	5	0	0
1	57		8	36	1	1	33	1	1	1	1	1	1	1	1	0	0	3	24	0	0
1	57		8	36	1	1	65	1	1	1	1	1	1	1	1	0	0	2	24	0	0
1	57		8	36	1	1	58	1	1	1	1	1	1	1	1	0	0	1	1	0	0
1	37		8	36	1	1	65	1	1	1	1	1	1	1	1	0	0	2	17	0	0
1	57		8	36	1	1	65	1	1	1	1	1	1	1	1	0	1	1	24	0	0
1	57		8	36	1	1	50	1	1	1	1	1	1	1	1	0	0	0	25	1	0
1	57		8	36	1	1	65	1	1	1	1	1	1	1	1	0	0	3	19	0	0
1	57		8	36	1	1	58	1	1	1	1	1	1	1	1	0	0	2	2	0	0
1	57		8	36	1	1	1	1	1	1	1	1	1	1	1	0	0	0	16	1	0
1	57		8	36	1	1	44	1	1	1	1	1	1	1	1	0	0	3	2	1	0
1	57		8	36	1	1	58	1	1	1	1	1	1	1	1	0	1	1	16	0	0
1	57		8	36	1	1	44	1	1	1	1	1	1	1	1	0	0	3	16	0	0
1	57		8	36	1	1	33	1	1	1	1	1	1	1	1	0	0	2	18	0	0
1	57		8	36	1	1	58	1	1	1	1	1	1	1	1	0	0	5	17	0	0
1	37		8	36	1	1	65	1	1	1	1	1	1	1	1	0	0	2	11	0	0
1	57		8	36	1	1	1	1	1	1	1	1	1	1	1	0	0	0	5	1	0
1	57		8	36	1	1	53	1	1	1	1	1	1	1	1	0	0	0	0	1	0
1	53		8	36	1	1	65	1	1	1	1	1	1	1	1	0	0	2	11	0	0
1	20		8	36	1	1	56	1	1	1	1	1	1	1	1	0	0	1	3	0	0
1	57		8	36	1	1	65	1	1	1	1	1	1	1	1	0	1	1	16	0	0
1	57		8	36	1	1	56	1	1	1	1	1	1	1	1	0	0	3	24	0	0
1	57		8	36	1	1	34	1	1	1	1	1	1	1	1	0	0	0	14	1	0
1	57		8	36	1	1	55	1	1	1	1	1	1	1	1	0	0	3	2	0	0
1	57		8	36	1	1	13	1	1	1	1	1	1	1	1	0	0	3	2	0	0
1	57		8	36	1	1	58	1	1	1	1	1	1	1	1	0	0	2	24	0	0
1	57		8	36	1	1	33	1	1	1	1	1	1	1	1	0	0	3	11	0	0
1	57		8	36	1	1	58	1	1	1	1	1	1	1	1	0	0	2	2	0	0
1	57		8	36	1	1	58	1	1	1	1	1	1	1	1	0	0	2	19	0	0
1	57		8	36	1	1	55	1	1	1	1	1	1	1	1	0	0	2	17	0	0
1	57		8	36	1	1	58	1	1	1	1	1	1	1	1	0	0	3	19	0	0
1	57		8	36	1	1	40	1	1	1	1	1	1	1	1	0	0	0	2	1	0
1	57		8	36	1	1	58	1	1	1	1	1	1	1	1	0	0	0	3	1	0
1	57		8	36	1	1	50	1	1	1	1	1	1	1	1	0	0	3	17	0	0
1	57		8	36	1	1	65	1	1	1	1	1	1	1	1	0	0	3	17	0	0
1	57		8	36	1	1	65	1	1	1	1	1	1	1	1	0	0	3	11	0	0
1	57		8	36	1	1	33	1	1	1	1	1	1	1	1	0	0	2	17	0	0
1	57		8	36	1	1	58	1	1	1	1	1	1	1	1	0	0	2	9	0	0
1	57		8	36	1	1	2	1	1	1	1	1	1	1	1	0	0	0	0	1	0
1	37		8	36	1	1	65	1	1	1	1	1	1	1	1	0	0	1	11	0	0
1	57		8	36	1	1	33	1	1	1	1	1	1	1	1	0	0	5	2	0	0
1	57		8	36	1	1	2	1	1	1	1	1	1	1	1	0	0	0	0	1	0
1	57		8	36	1	1	2	1	1	1	1	1	1	1	1	0	0	0	2	1	0
1	57		8	36	1	1	65	1	1	1	1	1	1	1	1	0	0	3	17	0	0
1	57		8	36	1	1	58	1	1	1	1	1	1	1	1	0	0	0	6	1	0
1	57		8	36	1	1	65	1	1	1	1	1	1	1	1	0	0	2	24	0	0
1	37		8	36	1	1	65	1	1	1	1	1	1	1	1	0	0	3	19	0	0
1	37		8	36	1	1	58	1	1	1	1	1	1	1	1	0	0	0	6	1	0
1	57		8	36	1	1	65	1	1	1	1	1	1	1	1	0	0	3	24	0	0
1	57		8	36	1	1	65	1	1	1	1	1	1	1	1	0	0	2	13	0	0
1	37		8	36	1	1	58	1	1	1	1	1	1	1	1	0	0	2	11	0	0
1	57		8	36	1	1	65	1	1	1	1	1	1	1	1	0	1	1	24	0	0
1	57		8	36	1	1	56	1	1	1	1	1	1	1	1	0	0	0	19	1	0
1	57		8	36	1	1	21	1	1	1	1	1	1	1	1	0	0	3	19	0	0
1	57		8	36	1	1	58	1	1	1	1	1	1	1	1	0	0	3	20	0	0
1	57		8	36	1	1	58	1	1	1	1	1	1	1	1	0	0	3	2	0	0
1	37		8	36	1	1	40	1	1	1	1	1	1	1	1	0	0	5	11	0	0
1	57		8	36	1	1	55	1	1	1	1	1	1	1	1	0	0	2	24	0	0
1	57		8	36	1	1	58	1	1	1	1	1	1	1	1	0	0	2	22	0	0
1	57		8	36	1	1	55	1	1	1	1	1	1	1	1	0	0	3	24	0	0
1	57		8	36	1	1	32	1	1	1	1	1	1	1	1	0	1	1	24	0	0
1	57		8	36	1	1	11	1	1	1	1	1	1	1	1	0	0	0	18	1	0
1	37		8	36	1	1	44	1	1	1	1	1	1	1	1	0	0	3	24	0	0
1	57		8	36	1	1	65	1	1	1	1	1	1	1	1	0	0	0	6	1	0
1	57		8	36	1	1	65	1	1	1	1	1	1	1	1	0	0	2	20	0	0
1	57		8	36	1	1	39	1	1	1	1	1	1	1	1	0	0	0	17	1	0
1	57		8	36	1	1	0	1	1	1	1	1	1	1	1	0	0	0	24	1	0
1	57		8	36	1	1	65	1	1	1	1	1	1	1	1	0	0	1	8	0	0
1	37		8	36	1	1	13	1	1	1	1	1	1	1	1	0	0	0	6	1	0
1	57		8	36	1	1	31	1	1	1	1	1	1	1	1	0	0	2	17	0	0
1	57		8	36	1	1	2	1	1	1	1	1	1	1	1	0	0	0	17	0	0
1	57		8	36	1	1	62	1	1	1	1	1	1	1	1	0	0	3	16	0	0
1	37		8	36	1	1	40	1	1	1	1	1	1	1	1	0	0	0	3	1	0
1	57		8	36	1	1	65	1	1	1	1	1	1	1	1	0	0	3	17	0	0
1	57		8	36	1	1	65	1	1	1	1	1	1	1	1	0	0	0	17	0	0
1	57		8	36	1	1	58	1	1	1	1	1	1	1	1	0	0	0	11	1	0
1	57		8	36	1	1	2	1	1	1	1	1	1	1	1	0	0	0	11	1	0
1	57		8	36	1	1	58	1	1	1	1	1	1	1	1	0	1	1	24	0	0
1	57		8	36	1	1	33	1	1	1	1	1	1	1	1	0	0	0	9	1	0
1	57		8	36	1	1	33	1	1	1	1	1	1	1	1	0	0	3	2	0	0
1	37		8	36	1	1	65	1	1	1	1	1	1	1	1	0	0	5	17	0	0
1	57		8	36	1	1	46	1	1	1	1	1	1	1	1	0	0	3	1	0	0
1	42		8	36	1	1	65	1	1	1	1	1	1	1	1	0	0	2	17	0	0
1	57		8	36	1	1	54	1	1	1	1	1	1	1	1	0	0	0	17	1	0
1	57		8	36	1	1	15	1	1	1	1	1	1	1	1	0	0	0	5	1	0
1	57		8	36	1	1	2	1	1	1	1	1	1	1	1	0	0	0	2	0	0
1	57		8	36	1	1	33	1	1	1	1	1	1	1	1	0	0	3	10	0	0
1	53		8	36	1	1	58	1	1	1	1	1	1	1	1	0	0	2	22	0	0
1	42		8	36	1	1	65	1	1	1	1	1	1	1	1	0	0	3	9	0	0
1	57		8	36	1	1	56	1	1	1	1	1	1	1	1	0	0	2	17	0	0
1	57		8	36	1	1	58	1	1	1	1	1	1	1	1	0	0	2	2	0	0
1	57		8	36	1	1	17	1	1	1	1	1	1	1	1	0	0	2	17	0	0
1	57		8	36	1	1	46	1	1	1	1	1	1	1	1	0	0	3	2	0	0
1	57		8	36	1	1	56	1	1	1	1	1	1	1	1	0	0	3	2	0	0
1	57		8	36	1	1	16	1	1	1	1	1	1	1	1	0	0	3	9	0	0
1	57		8	36	1	1	55	1	1	1	1	1	1	1	1	0	0	2	11	0	0
1	57		8	36	1	1	21	1	1	1	1	1	1	1	1	0	0	3	17	0	0
1	51		8	36	1	1	55	1	1	1	1	1	1	1	1	0	0	0	9	1	0
1	57		8	36	1	1	55	1	1	1	1	1	1	1	1	0	0	3	17	0	0
1	57		8	36	1	1	55	1	1	1	1	1	1	1	1	0	0	3	24	0	0
1	57		8	36	1	1	40	1	1	1	1	1	1	1	1	0	1	1	24	0	0
1	57		8	36	1	1	65	1	1	1	1	1	1	1	1	0	0	2	17	0	0
1	57		8	36	1	1	58	1	1	1	1	1	1	1	1	0	0	3	17	0	0
1	57		8	36	1	1	58	1	1	1	1	1	1	1	1	0	0	2	17	0	0
1	57		8	36	1	1	58	1	1	1	1	1	1	1	1	0	0	2	16	0	0
1	53		8	36	1	1	40	1	1	1	1	1	1	1	1	0	0	2	9	0	0
1	57		8	36	1	1	33	1	1	1	1	1	1	1	1	0	0	3	20	0	0
1	57		8	36	1	1	58	1	1	1	1	1	1	1	1	0	0	0	14	1	0
1	57		8	36	1	1	46	1	1	1	1	1	1	1	1	0	0	3	1	0	0
1	57		8	36	1	1	65	1	1	1	1	1	1	1	1	0	0	3	24	0	0
1	57		8	36	1	1	55	1	1	1	1	1	1	1	1	0	0	2	16	0	0
1	57		8	36	1	1	65	1	1	1	1	1	1	1	1	0	0	3	24	0	0
1	57		8	36	1	1	54	1	1	1	1	1	1	1	1	0	0	2	3	0	0
1	57		8	36	1	1	33	1	1	1	1	1	1	1	1	0	0	3	19	0	0
1	57		8	36	1	1	16	1	1	1	1	1	1	1	1	0	0	3	2	0	0
1	57		8	36	1	1	56	1	1	1	1	1	1	1	1	0	0	0	17	1	0
1	57		8	36	1	1	55	1	1	1	1	1	1	1	1	0	0	2	23	0	0
1	57		8	36	1	1	54	1	1	1	1	1	1	1	1	0	0	2	17	0	0
1	57		8	36	1	1	58	1	1	1	1	1	1	1	1	0	0	2	6	0	0
1	57		8	36	1	1	58	1	1	1	1	1	1	1	1	0	0	3	13	0	0
1	57		8	36	1	1	65	1	1	1	1	1	1	1	1	0	0	3	24	1	0
1	57		8	36	1	1	58	1	1	1	1	1	1	1	1	0	0	3	24	0	0
1	57		8	36	1	1	33	1	1	1	1	1	1	1	1	0	0	3	24	0	0
1	57		8	36	1	1	58	1	1	1	1	1	1	1	1	0	0	2	17	0	0
1	57		8	36	1	1	58	1	1	1	1	1	1	1	1	0	0	0	24	1	0
1	42		8	36	1	1	44	1	1	1	1	1	1	1	1	0	0	3	16	0	0
1	57		8	36	1	1	54	1	1	1	1	1	1	1	1	0	0	3	24	0	0
1	57		8	36	1	1	58	1	1	1	1	1	1	1	1	0	0	0	13	1	0
1	51		8	36	1	1	34	1	1	1	1	1	1	1	1	0	0	0	9	1	0
1	57		8	36	1	1	38	1	1	1	1	1	1	1	1	0	0	0	17	1	0
1	51		8	36	1	1	40	1	1	1	1	1	1	1	1	0	0	0	11	1	0
1	57		8	36	1	1	50	1	1	1	1	1	1	1	1	0	0	3	2	0	0
1	57		8	36	1	1	2	1	1	1	1	1	1	1	1	0	0	0	7	1	0
1	57		8	36	1	1	58	1	1	1	1	1	1	1	1	0	0	3	13	0	0
1	57		8	36	1	1	58	1	1	1	1	1	1	1	1	0	0	2	20	0	0
1	37		8	36	1	1	58	1	1	1	1	1	1	1	1	0	0	0	6	1	0
1	57		8	36	1	1	34	1	1	1	1	1	1	1	1	0	0	0	16	1	0
1	57		8	36	1	1	65	1	1	1	1	1	1	1	1	0	0	3	17	0	0
1	57		8	36	1	1	58	1	1	1	1	1	1	1	1	0	0	3	2	0	0
1	37		8	36	1	1	7	1	1	1	1	1	1	1	1	0	0	0	6	1	0
1	57		8	36	1	1	58	1	1	1	1	1	1	1	1	0	1	1	9	0	0
1	37		8	36	1	1	65	1	1	1	1	1	1	1	1	0	0	2	23	0	0
1	57		8	36	1	1	65	1	1	1	1	1	1	1	1	0	0	2	24	0	0
1	57		8	36	1	1	58	1	1	1	1	1	1	1	1	0	0	0	17	1	0
1	57		8	36	1	1	31	1	1	1	1	1	1	1	1	0	0	2	6	0	0
1	57		8	36	1	1	65	1	1	1	1	1	1	1	1	0	0	3	24	0	0
1	57		8	36	1	1	31	1	1	1	1	1	1	1	1	0	0	0	11	1	0
1	57		8	36	1	1	58	1	1	1	1	1	1	1	1	0	0	2	0	0	0
1	37		8	36	1	1	41	1	1	1	1	1	1	1	1	0	0	2	11	0	0
1	51		8	36	1	1	40	1	1	1	1	1	1	1	1	0	0	0	11	1	0
1	57		8	36	1	1	33	1	1	1	1	1	1	1	1	0	0	3	20	0	0
1	57		8	36	1	1	54	1	1	1	1	1	1	1	1	0	0	0	17	1	0
1	51		8	36	1	1	58	1	1	1	1	1	1	1	1	0	0	5	17	0	0
1	57		8	36	1	1	33	1	1	1	1	1	1	1	1	0	0	3	2	0	0
1	57		8	36	1	1	65	1	1	1	1	1	1	1	1	0	0	5	16	0	0
1	57		8	36	1	1	58	1	1	1	1	1	1	1	1	0	0	3	16	0	0
1	42		8	36	1	1	58	1	1	1	1	1	1	1	1	0	0	2	24	0	0
1	57		8	36	1	1	65	1	1	1	1	1	1	1	1	0	0	2	11	0	0
1	57		8	36	1	1	58	1	1	1	1	1	1	1	1	0	0	2	8	0	0
1	57		8	36	1	1	65	1	1	1	1	1	1	1	1	0	0	2	17	0	0
1	42		8	36	1	1	65	1	1	1	1	1	1	1	1	0	0	3	3	0	0
1	57		8	36	1	1	65	1	1	1	1	1	1	1	1	0	0	3	24	0	0
1	57		8	36	1	1	18	1	1	1	1	1	1	1	1	0	0	0	6	1	0
1	57		8	36	1	1	33	1	1	1	1	1	1	1	1	0	0	3	11	0	0
1	57		8	36	1	1	58	1	1	1	1	1	1	1	1	0	0	2	1	0	0
1	42		8	36	1	1	58	1	1	1	1	1	1	1	1	0	0	2	24	0	0
1	20		8	36	1	1	2	1	1	1	1	1	1	1	1	0	0	0	2	1	0
1	57		8	36	1	1	56	1	1	1	1	1	1	1	1	0	0	3	16	0	0
1	57		8	36	1	1	15	1	1	1	1	1	1	1	1	0	0	2	20	0	0
1	57		8	36	1	1	54	1	1	1	1	1	1	1	1	0	0	2	5	0	0
1	57		8	36	1	1	58	1	1	1	1	1	1	1	1	0	0	3	9	0	0
1	37		8	36	1	1	2	1	1	1	1	1	1	1	1	0	0	0	13	0	0
1	57		8	36	1	1	55	1	1	1	1	1	1	1	1	0	0	2	24	0	0
1	37		8	36	1	1	59	1	1	1	1	1	1	1	1	0	0	0	12	1	0
1	37		8	36	1	1	65	1	1	1	1	1	1	1	1	0	0	2	3	0	0
1	57		8	36	1	1	49	1	1	1	1	1	1	1	1	0	0	0	9	1	0
1	37		8	36	1	1	39	1	1	1	1	1	1	1	1	0	0	0	20	1	0
1	42		8	36	1	1	45	1	1	1	1	1	1	1	1	0	0	0	25	1	0
1	57		8	36	1	1	58	1	1	1	1	1	1	1	1	0	0	2	5	0	0
1	57		8	36	1	1	26	1	1	1	1	1	1	1	1	0	0	2	20	0	0
1	37		8	36	1	1	65	1	1	1	1	1	1	1	1	0	0	2	17	0	0
1	57		8	36	1	1	65	1	1	1	1	1	1	1	1	0	0	2	20	0	0
1	57		8	36	1	1	2	1	1	1	1	1	1	1	1	0	0	0	1	1	0
1	57		8	36	1	1	39	1	1	1	1	1	1	1	1	0	0	0	24	1	0
1	57		8	36	1	1	54	1	1	1	1	1	1	1	1	0	0	3	17	0	0
1	57		8	36	1	1	2	1	1	1	1	1	1	1	1	0	0	0	0	1	0
1	57		8	36	1	1	65	1	1	1	1	1	1	1	1	0	1	1	24	0	0
1	37		8	36	1	1	65	1	1	1	1	1	1	1	1	0	0	3	3	0	0
1	57		8	36	1	1	44	1	1	1	1	1	1	1	1	0	0	2	24	0	0
1	57		8	36	1	1	58	1	1	1	1	1	1	1	1	0	0	2	18	0	0
1	37		8	36	1	1	27	1	1	1	1	1	1	1	1	0	0	0	17	1	0
1	57		8	36	1	1	55	1	1	1	1	1	1	1	1	0	0	3	2	0	0
1	57		8	36	1	1	32	1	1	1	1	1	1	1	1	0	0	3	19	0	0
1	37		8	36	1	1	58	1	1	1	1	1	1	1	1	0	0	0	6	1	0
1	57		8	36	1	1	58	1	1	1	1	1	1	1	1	0	0	3	17	0	0
1	57		8	36	1	1	58	1	1	1	1	1	1	1	1	0	0	2	17	0	0
1	57		8	36	1	1	58	1	1	1	1	1	1	1	1	0	0	5	16	0	0
1	57		8	36	1	1	2	1	1	1	1	1	1	1	1	0	0	0	0	1	0
1	51		8	36	1	1	48	1	1	1	1	1	1	1	1	0	0	0	19	1	0
1	37		8	36	1	1	32	1	1	1	1	1	1	1	1	0	0	2	24	0	0
1	57		8	36	1	1	2	1	1	1	1	1	1	1	1	0	0	2	17	0	0
1	57		8	36	1	1	33	1	1	1	1	1	1	1	1	0	0	2	8	0	0
1	37		8	36	1	1	65	1	1	1	1	1	1	1	1	0	0	2	11	0	0
1	20		8	36	1	1	59	1	1	1	1	1	1	1	1	0	0	0	6	1	1
1	57		8	36	1	1	58	1	1	1	1	1	1	1	1	0	0	0	1	1	0
1	57		8	36	1	1	65	1	1	1	1	1	1	1	1	0	0	3	24	0	0
1	37		8	36	1	1	58	1	1	1	1	1	1	1	1	0	0	0	6	1	0
1	57		8	36	1	1	46	1	1	1	1	1	1	1	1	0	0	0	17	1	0
1	57		8	36	1	1	55	1	1	1	1	1	1	1	1	0	0	3	2	0	0
1	57		8	36	1	1	55	1	1	1	1	1	1	1	1	0	0	2	16	0	0
1	57		8	36	1	1	32	1	1	1	1	1	1	1	1	0	0	0	17	1	0
1	57		8	36	1	1	34	1	1	1	1	1	1	1	1	0	0	0	16	1	0
1	57		8	36	1	1	18	1	1	1	1	1	1	1	1	0	0	0	16	1	0
1	57		8	36	1	1	58	1	1	1	1	1	1	1	1	0	0	0	19	1	0
1	57		8	36	1	1	65	1	1	1	1	1	1	1	1	0	0	3	24	0	0
1	57		8	36	1	1	55	1	1	1	1	1	1	1	1	0	0	3	19	0	0
1	57		8	36	1	1	58	1	1	1	1	1	1	1	1	0	0	2	8	0	0
1	57		8	36	1	1	33	1	1	1	1	1	1	1	1	0	0	3	8	0	0
1	37		8	36	1	1	58	1	1	1	1	1	1	1	1	0	0	2	11	0	0
1	57		8	36	1	1	32	1	1	1	1	1	1	1	1	0	0	0	24	1	0
1	57		8	36	1	1	33	1	1	1	1	1	1	1	1	0	0	3	24	0	0
1	57		8	36	1	1	33	1	1	1	1	1	1	1	1	0	0	2	2	0	0
1	37		8	36	1	1	50	1	1	1	1	1	1	1	1	0	0	2	23	0	0
1	57		8	36	1	1	55	1	1	1	1	1	1	1	1	0	0	2	8	0	0
1	57		8	36	1	1	33	1	1	1	1	1	1	1	1	0	0	2	24	0	0
1	57		8	36	1	1	33	1	1	1	1	1	1	1	1	0	0	3	24	0	0
1	37		8	36	1	1	58	1	1	1	1	1	1	1	1	0	0	2	24	0	0
1	57		8	36	1	1	2	1	1	1	1	1	1	1	1	0	0	0	2	1	0
1	37		8	36	1	1	33	1	1	1	1	1	1	1	1	0	0	0	2	1	0
1	37		8	36	1	1	65	1	1	1	1	1	1	1	1	0	0	2	3	0	0
1	57		8	36	1	1	40	1	1	1	1	1	1	1	1	0	0	0	13	1	0
1	37		8	36	1	1	65	1	1	1	1	1	1	1	1	0	0	2	2	0	0
1	37		8	36	1	1	65	1	1	1	1	1	1	1	1	0	0	5	11	0	0
1	57		8	36	1	1	65	1	1	1	1	1	1	1	1	0	0	3	24	0	0
1	57		8	36	1	1	45	1	1	1	1	1	1	1	1	0	0	0	2	1	0
1	57		8	36	1	1	2	1	1	1	1	1	1	1	1	0	0	0	2	1	0
1	57		8	36	1	1	22	1	1	1	1	1	1	1	1	0	0	3	25	0	0
1	57		8	36	1	1	58	1	1	1	1	1	1	1	1	0	0	0	17	1	0
1	57		8	36	1	1	33	1	1	1	1	1	1	1	1	0	0	2	7	0	0
1	57		8	36	1	1	58	1	1	1	1	1	1	1	1	0	0	3	2	0	0
1	57		8	36	1	1	65	1	1	1	1	1	1	1	1	0	0	3	2	0	0
1	37		8	36	1	1	2	1	1	1	1	1	1	1	1	0	0	0	5	1	0
1	57		8	36	1	1	33	1	1	1	1	1	1	1	1	0	0	3	5	0	0
1	57		8	36	1	1	58	1	1	1	1	1	1	1	1	0	1	1	9	0	0
1	57		8	36	1	1	58	1	1	1	1	1	1	1	1	0	0	2	4	0	0
1	57		8	36	1	1	33	1	1	1	1	1	1	1	1	0	0	3	24	0	0
1	57		8	36	1	1	55	1	1	1	1	1	1	1	1	0	0	2	17	0	0
1	57		8	36	1	1	65	1	1	1	1	1	1	1	1	0	0	3	16	0	0
1	57		8	36	1	1	56	1	1	1	1	1	1	1	1	0	0	0	23	1	0
1	57		8	36	1	1	65	1	1	1	1	1	1	1	1	0	0	3	16	0	0
1	57		8	36	1	1	65	1	1	1	1	1	1	1	1	0	0	0	11	0	0
1	57		8	36	1	1	65	1	1	1	1	1	1	1	1	0	0	3	24	0	0
1	57		8	36	1	1	55	1	1	1	1	1	1	1	1	0	0	3	16	0	0
1	57		8	36	1	1	10	1	1	1	1	1	1	1	1	0	0	5	12	0	0
1	57		8	36	1	1	58	1	1	1	1	1	1	1	1	0	0	5	1	0	0
1	57		8	36	1	1	58	1	1	1	1	1	1	1	1	2	0	5	6	0	0
1	57		8	36	1	1	65	1	1	1	1	1	1	1	1	0	0	3	24	0	0
1	57		8	36	1	1	10	1	1	1	1	1	1	1	1	0	0	0	2	1	0
1	57		8	36	1	1	2	1	1	1	1	1	1	1	1	0	0	2	2	0	0
1	57		8	36	1	1	65	1	1	1	1	1	1	1	1	0	0	5	16	0	0
1	57		8	36	1	1	65	1	1	1	1	1	1	1	1	0	0	3	20	0	0
1	57		8	36	1	1	65	1	1	1	1	1	1	1	1	0	0	3	16	0	0
1	57		8	36	1	1	65	1	1	1	1	1	1	1	1	0	0	3	16	0	0
1	57		8	36	1	1	58	1	1	1	1	1	1	1	1	0	0	2	1	0	0
1	57		8	36	1	1	65	1	1	1	1	1	1	1	1	0	0	3	13	0	0
1	57		8	36	1	1	58	1	1	1	1	1	1	1	1	0	0	0	2	1	0
1	51		8	36	1	1	44	1	1	1	1	1	1	1	1	0	0	2	24	0	0
1	57		8	36	1	1	62	1	1	1	1	1	1	1	1	0	0	3	25	0	0
1	37		8	36	1	1	58	1	1	1	1	1	1	1	1	0	0	2	16	0	0
1	37		8	36	1	1	65	1	1	1	1	1	1	1	1	0	0	0	16	1	0
1	37		8	36	1	1	15	1	1	1	1	1	1	1	1	0	0	5	24	0	0
1	42		8	36	1	1	58	1	1	1	1	1	1	1	1	0	0	0	13	0	0
1	57		8	36	1	1	65	1	1	1	1	1	1	1	1	0	0	3	24	0	0
1	57		8	36	1	1	65	1	1	1	1	1	1	1	1	0	1	1	24	0	0
1	37		8	36	1	1	58	1	1	1	1	1	1	1	1	0	0	2	1	0	0
1	57		8	36	1	1	44	1	1	1	1	1	1	1	1	0	0	0	17	1	0
1	57		8	36	1	1	55	1	1	1	1	1	1	1	1	0	0	2	19	0	0
1	57		8	36	1	1	58	1	1	1	1	1	1	1	1	0	0	5	24	0	0
1	57		8	36	1	1	62	1	1	1	1	1	1	1	1	0	0	3	20	0	0
1	57		8	36	1	1	56	1	1	1	1	1	1	1	1	0	0	0	20	1	0
1	37		8	36	1	1	58	1	1	1	1	1	1	1	1	0	0	2	3	0	0
1	57		8	36	1	1	15	1	1	1	1	1	1	1	1	0	0	0	20	1	0
1	57		8	36	1	1	40	1	1	1	1	1	1	1	1	0	0	5	6	0	0
1	57		8	36	1	1	65	1	1	1	1	1	1	1	1	0	0	3	16	0	0
1	53		8	36	1	1	58	1	1	1	1	1	1	1	1	0	0	2	22	0	0
1	57		8	36	1	1	65	1	1	1	1	1	1	1	1	0	0	3	2	0	0
1	57		8	36	1	1	55	1	1	1	1	1	1	1	1	0	0	2	17	0	0
1	57		8	36	1	1	65	1	1	1	1	1	1	1	1	0	0	2	17	0	0
1	57		8	36	1	1	33	1	1	1	1	1	1	1	1	0	0	3	7	0	0
1	57		8	36	1	1	55	1	1	1	1	1	1	1	1	0	0	2	2	0	0
1	57		8	36	1	1	2	1	1	1	1	1	1	1	1	0	0	0	19	1	0
1	37		8	36	1	1	52	1	1	1	1	1	1	1	1	0	0	0	24	1	1
1	57		8	36	1	1	1	1	1	1	1	1	1	1	1	0	0	0	16	1	0
1	20		8	36	1	1	65	1	1	1	1	1	1	1	1	0	0	0	16	1	0
1	57		8	36	1	1	15	1	1	1	1	1	1	1	1	0	0	0	6	1	0
1	37		8	36	1	1	65	1	1	1	1	1	1	1	1	0	0	1	11	0	0
1	57		8	36	1	1	40	1	1	1	1	1	1	1	1	0	0	3	0	0	0
1	57		8	36	1	1	39	1	1	1	1	1	1	1	1	0	0	2	24	0	0
1	37		8	36	1	1	65	1	1	1	1	1	1	1	1	0	0	5	11	0	0
1	57		8	36	1	1	1	1	1	1	1	1	1	1	1	0	0	3	11	0	0
1	57		8	36	1	1	32	1	1	1	1	1	1	1	1	0	0	5	19	0	0
1	57		8	36	1	1	2	1	1	1	1	1	1	1	1	0	0	0	23	1	0
1	37		8	36	1	1	58	1	1	1	1	1	1	1	1	0	0	5	6	0	0
1	37		8	36	1	1	65	1	1	1	1	1	1	1	1	0	0	2	11	0	0
1	57		8	36	1	1	65	1	1	1	1	1	1	1	1	0	0	0	16	1	0
1	37		8	36	1	1	65	1	1	1	1	1	1	1	1	0	0	0	6	1	0
1	57		8	36	1	1	2	1	1	1	1	1	1	1	1	0	0	0	1	1	0
1	51		8	36	1	1	40	1	1	1	1	1	1	1	1	0	0	0	9	1	0
1	57		8	36	1	1	54	1	1	1	1	1	1	1	1	0	0	3	2	0	0
1	57		8	36	1	1	54	1	1	1	1	1	1	1	1	0	0	2	8	0	0
1	37		8	36	1	1	59	1	1	1	1	1	1	1	1	0	0	0	6	1	0
1	57		8	36	1	1	58	1	1	1	1	1	1	1	1	0	0	2	19	0	0
1	57		8	36	1	1	65	1	1	1	1	1	1	1	1	0	0	3	16	0	0
1	57		8	36	1	1	55	1	1	1	1	1	1	1	1	0	0	2	5	0	0
1	37		8	36	1	1	65	1	1	1	1	1	1	1	1	0	1	2	11	0	0
1	51		8	36	1	1	58	1	1	1	1	1	1	1	1	0	0	5	5	0	0
1	57		8	36	1	1	65	1	1	1	1	1	1	1	1	0	0	3	13	0	0
1	37		8	36	1	1	32	1	1	1	1	1	1	1	1	0	0	2	24	0	0
1	57		8	36	1	1	33	1	1	1	1	1	1	1	1	0	0	3	13	1	0
1	20		8	36	1	1	2	1	1	1	1	1	1	1	1	0	0	0	18	1	1
1	53		8	36	1	1	58	1	1	1	1	1	1	1	1	0	0	2	22	0	0
1	57		8	36	1	1	38	1	1	1	1	1	1	1	1	0	0	0	19	1	0
1	57		8	36	1	1	39	1	1	1	1	1	1	1	1	0	0	2	24	0	0
1	57		8	36	1	1	58	1	1	1	1	1	1	1	1	0	0	2	2	0	0
1	57		8	36	1	1	1	1	1	1	1	1	1	1	1	0	0	5	13	0	0
1	57		8	36	1	1	53	1	1	1	1	1	1	1	1	0	0	0	8	1	0
1	57		8	36	1	1	65	1	1	1	1	1	1	1	1	0	0	2	17	0	0
1	57		8	36	1	1	54	1	1	1	1	1	1	1	1	0	0	3	2	0	0
1	57		8	36	1	1	54	1	1	1	1	1	1	1	1	0	0	3	2	0	0
1	57		8	36	1	1	33	1	1	1	1	1	1	1	1	0	0	2	24	0	0
1	57		8	36	1	1	31	1	1	1	1	1	1	1	1	0	0	5	19	0	0
1	57		8	36	1	1	10	1	1	1	1	1	1	1	1	0	0	2	7	0	0
1	20		8	36	1	1	15	1	1	1	1	1	1	1	1	0	0	3	24	0	0
1	57		8	36	1	1	2	1	1	1	1	1	1	1	1	0	0	0	14	1	0
1	57		8	36	1	1	19	1	1	1	1	1	1	1	1	0	0	2	5	0	0
1	57		8	36	1	1	55	1	1	1	1	1	1	1	1	0	0	3	2	0	0
1	57		8	36	1	1	54	1	1	1	1	1	1	1	1	0	0	2	1	0	0
1	57		8	36	1	1	58	1	1	1	1	1	1	1	1	0	0	2	9	0	0
1	57		8	36	1	1	33	1	1	1	1	1	1	1	1	0	0	3	8	0	0
1	57		8	36	1	1	11	1	1	1	1	1	1	1	1	0	0	0	24	1	0
1	57		8	36	1	1	65	1	1	1	1	1	1	1	1	0	0	3	24	0	0
1	57		8	36	1	1	33	1	1	1	1	1	1	1	1	0	0	3	13	0	0
1	57		8	36	1	1	58	1	1	1	1	1	1	1	1	0	0	2	24	0	0
1	53		8	36	1	1	58	1	1	1	1	1	1	1	1	0	0	2	14	0	0
1	57		8	36	1	1	58	1	1	1	1	1	1	1	1	0	1	1	24	0	0
1	20		8	36	1	1	41	1	1	1	1	1	1	1	1	0	0	2	17	0	0
1	37		8	36	1	1	58	1	1	1	1	1	1	1	1	0	0	2	9	0	0
1	57		8	36	1	1	65	1	1	1	1	1	1	1	1	0	0	3	16	0	0
1	20		8	36	1	1	48	1	1	1	1	1	1	1	1	0	0	0	17	1	0
1	57		8	36	1	1	58	1	1	1	1	1	1	1	1	0	0	2	17	0	0
1	57		8	36	1	1	39	1	1	1	1	1	1	1	1	0	0	0	16	1	0
1	57		8	36	1	1	65	1	1	1	1	1	1	1	1	0	0	3	24	0	0
1	57		8	36	1	1	58	1	1	1	1	1	1	1	1	0	0	0	13	1	0
1	57		8	36	1	1	40	1	1	1	1	1	1	1	1	0	0	0	16	1	0
1	37		8	36	1	1	65	1	1	1	1	1	1	1	1	0	0	2	13	0	0
1	37		8	36	1	1	65	1	1	1	1	1	1	1	1	0	0	2	11	0	0
1	57		8	36	1	1	15	1	1	1	1	1	1	1	1	0	0	2	17	0	0
1	57		8	36	1	1	50	1	1	1	1	1	1	1	1	0	0	0	9	1	0
1	37		8	36	1	1	65	1	1	1	1	1	1	1	1	0	0	2	3	0	0
1	57		8	36	1	1	58	1	1	1	1	1	1	1	1	0	0	2	20	0	0
1	57		8	36	1	1	55	1	1	1	1	1	1	1	1	0	0	3	19	0	0
1	57		8	36	1	1	2	1	1	1	1	1	1	1	1	0	0	0	0	1	0
1	57		8	36	1	1	6	1	1	1	1	1	1	1	1	0	0	0	3	1	0
1	57		8	36	1	1	33	1	1	1	1	1	1	1	1	0	0	2	8	0	0
1	57		8	36	1	1	6	1	1	1	1	1	1	1	1	0	0	3	2	0	0
1	57		8	36	1	1	40	1	1	1	1	1	1	1	1	0	0	0	17	1	0
1	57		8	36	1	1	58	1	1	1	1	1	1	1	1	0	0	0	17	1	0
1	57		8	36	1	1	38	1	1	1	1	1	1	1	1	0	0	3	19	0	0
1	37		8	36	1	1	33	1	1	1	1	1	1	1	1	0	0	0	7	1	1
1	57		8	36	1	1	58	1	1	1	1	1	1	1	1	0	0	2	6	0	0
1	57		8	36	1	1	62	1	1	1	1	1	1	1	1	0	0	3	2	0	0
1	57		8	36	1	1	55	1	1	1	1	1	1	1	1	0	0	3	24	0	0
1	37		8	36	1	1	65	1	1	1	1	1	1	1	1	0	0	2	6	0	0
1	57		8	36	1	1	1	1	1	1	1	1	1	1	1	0	0	0	16	1	0
1	57		8	36	1	1	55	1	1	1	1	1	1	1	1	0	0	2	3	0	0
1	57		8	36	1	1	58	1	1	1	1	1	1	1	1	0	0	2	8	0	0
1	42		8	36	1	1	14	1	1	1	1	1	1	1	1	0	0	3	16	0	0
1	37		8	36	1	1	65	1	1	1	1	1	1	1	1	0	0	0	6	1	0
1	57		8	36	1	1	58	1	1	1	1	1	1	1	1	0	0	3	16	0	0
1	57		8	36	1	1	55	1	1	1	1	1	1	1	1	0	0	2	9	0	0
1	57		8	36	1	1	65	1	1	1	1	1	1	1	1	0	1	5	20	0	0
1	57		8	36	1	1	2	1	1	1	1	1	1	1	1	0	0	0	2	1	0
1	42		8	36	1	1	54	1	1	1	1	1	1	1	1	0	0	3	24	0	0
1	57		8	36	1	1	46	1	1	1	1	1	1	1	1	0	0	3	9	0	0
1	57		8	36	1	1	65	1	1	1	1	1	1	1	1	0	0	3	16	0	0
1	57		8	36	1	1	55	1	1	1	1	1	1	1	1	0	0	3	16	0	0
1	57		8	36	1	1	65	1	1	1	1	1	1	1	1	0	0	3	3	0	0
1	57		8	36	1	1	2	1	1	1	1	1	1	1	1	0	0	0	1	1	0
1	57		8	36	1	1	33	1	1	1	1	1	1	1	1	0	0	5	1	0	0
1	57		8	36	1	1	33	1	1	1	1	1	1	1	1	0	0	3	7	0	0
1	57		8	36	1	1	31	1	1	1	1	1	1	1	1	0	0	2	6	0	0
1	57		8	36	1	1	39	1	1	1	1	1	1	1	1	0	0	0	16	1	0
1	57		8	36	1	1	40	1	1	1	1	1	1	1	1	0	0	0	24	1	0
1	20		8	36	1	1	65	1	1	1	1	1	1	1	1	0	0	0	2	1	0
1	57		8	36	1	1	62	1	1	1	1	1	1	1	1	0	0	3	8	0	0
1	57		8	36	1	1	65	1	1	1	1	1	1	1	1	0	0	3	16	0	0
1	57		8	36	1	1	1	1	1	1	1	1	1	1	1	0	0	0	8	1	0
1	57		8	36	1	1	55	1	1	1	1	1	1	1	1	0	0	2	8	0	0
2	2	4	3	29	1	1	58	1	1	1	1	1	1	1	1	0	0	2	6	0	0
2	5	1	5	15	1	1	58	1	1	1	1	1	1	1	1	0	0	1	6	0	0
2	14	2	5	29	1	1	58	1	1	1	1	1	1	1	1	0	0	5	6	0	0
2	2	1	5	29	1	1	58	1	1	1	1	1	1	1	1	0	0	5	17	0	0
2	14	1	5	29	1	1	58	1	1	1	1	1	1	1	1	0	0	1	6	0	0
2	5	2	5	29	1	1	58	1	1	1	1	1	1	1	1	0	0	1	6	0	0
2	5	5	5	29	1	1	58	1	1	1	1	1	1	1	1	0	0	5	6	0	0
2	14	1	5	29	1	1	58	1	1	1	1	1	1	1	1	0	0	1	6	0	0
2	14	2	5	29	1	1	58	1	1	1	1	1	1	1	1	0	0	2	6	0	0
2	2	1	5	22	1	1	58	1	1	1	1	1	1	1	1	0	0	5	6	0	0
2	2		8	36	1	1	1	1	1	1	1	1	1	1	1	0	0	5	1	0	0
2	60		8	36	1	1	58	1	1	1	1	1	1	1	1	0	0	5	7	0	0
2	60		8	36	1	1	55	1	1	1	1	1	1	1	1	0	0	5	13	0	0
2	60		8	36	1	1	54	1	1	1	1	1	1	1	1	0	0	5	8	0	0
2	60		8	36	1	1	34	1	1	1	1	1	1	1	1	0	0	5	5	0	0
2	60		8	36	1	1	58	1	1	1	1	1	1	1	1	0	0	5	13	0	0
2	20		8	36	1	1	60	1	1	1	1	1	1	1	1	0	0	0	19	1	0
3	50	2	5	29	1	1	58	1	1	1	1	1	1	1	1	0	0	1	6	0	0
3	10	1	3	29	1	1	58	1	1	1	1	1	1	1	1	0	0	2	6	0	0
3	10		8	36	1	1	53	1	1	1	1	1	1	1	1	0	0	3	22	0	0
3	10		8	36	1	1	60	1	1	1	1	1	1	1	1	0	0	3	5	0	0
3	36		8	36	1	1	56	1	1	1	1	1	1	1	1	0	0	0	24	1	1
3	10		8	36	1	1	54	1	1	1	1	1	1	1	1	0	0	0	17	0	0
3	20		8	36	1	1	2	1	1	1	1	1	1	1	1	0	0	5	2	0	0
3	10		8	36	1	1	35	1	1	1	1	1	1	1	1	0	0	0	2	1	0
3	36		8	36	1	1	58	1	1	1	1	1	1	1	1	0	0	0	24	0	0
3	10		8	36	1	1	58	1	1	1	1	1	1	1	1	0	0	2	14	0	0
3	36		8	36	1	1	34	1	1	1	1	1	1	1	1	0	0	0	20	1	0
3	36		8	36	1	1	58	1	1	1	1	1	1	1	1	0	0	0	6	0	0
3	10		8	36	1	1	53	1	1	1	1	1	1	1	1	0	0	2	17	0	0
3	45		8	36	1	1	58	1	1	1	1	1	1	1	1	0	0	0	24	0	0
3	10		8	36	1	1	33	1	1	1	1	1	1	1	1	0	0	1	17	0	0
3	36		8	36	1	1	58	1	1	1	1	1	1	1	1	0	0	0	3	1	0
3	10		8	36	1	1	65	1	1	1	1	1	1	1	1	0	0	2	7	0	0
3	10		8	36	1	1	44	1	1	1	1	1	1	1	1	0	0	0	6	1	0
3	36		8	36	1	1	65	1	1	1	1	1	1	1	1	0	0	2	1	0	0
3	10		8	36	1	1	53	1	1	1	1	1	1	1	1	0	0	0	11	1	1
3	20		8	36	1	1	40	1	1	1	1	1	1	1	1	3	0	0	3	1	1
3	10		8	36	1	1	32	1	1	1	1	1	1	1	1	0	0	0	16	1	0
3	10		8	36	1	1	44	1	1	1	1	1	1	1	1	0	0	2	3	0	0
3	50		8	36	1	1	13	1	1	1	1	1	1	1	1	0	0	0	6	1	0
3	10		8	36	1	1	58	1	1	1	1	1	1	1	1	0	0	0	24	0	0
3	10		8	36	1	1	14	1	1	1	1	1	1	1	1	0	0	0	6	1	0
3	10		8	36	1	1	40	1	1	1	1	1	1	1	1	0	0	0	6	1	0
3	10		8	36	1	1	58	1	1	1	1	1	1	1	1	0	0	2	2	0	0
3	10		8	36	1	1	58	1	1	1	1	1	1	1	1	0	0	0	8	1	0
3	10		8	36	1	1	55	1	1	1	1	1	1	1	1	0	0	2	2	0	0
3	10		8	36	1	1	65	1	1	1	1	1	1	1	1	2	0	5	24	0	0
3	10		8	36	1	1	44	1	1	1	1	1	1	1	1	0	0	2	2	0	0
3	10		8	36	1	1	40	1	1	1	1	1	1	1	1	0	0	0	17	1	1
3	36		8	36	1	1	54	1	1	1	1	1	1	1	1	0	0	0	19	1	0
3	51		8	36	1	1	65	1	1	1	1	1	1	1	1	0	0	0	24	0	0
3	36		8	36	1	1	42	1	1	1	1	1	1	1	1	0	0	0	11	1	0
3	36		8	36	1	1	33	1	1	1	1	1	1	1	1	0	0	5	19	0	0
3	20		8	36	1	1	40	1	1	1	1	1	1	1	1	0	0	0	20	0	0
3	10		8	36	1	1	59	1	1	1	1	1	1	1	1	0	0	0	6	1	0
3	10		8	36	1	1	15	1	1	1	1	1	1	1	1	0	0	2	17	0	0
3	10		8	36	1	1	58	1	1	1	1	1	1	1	1	0	0	0	7	1	1
3	20		8	36	1	1	58	1	1	1	1	1	1	1	1	0	0	0	14	1	0
3	36		8	36	1	1	58	1	1	1	1	1	1	1	1	0	0	0	2	1	0
3	51		8	36	1	1	56	1	1	1	1	1	1	1	1	0	0	0	24	0	0
3	36		8	36	1	1	65	1	1	1	1	1	1	1	1	0	0	0	14	0	0
3	10		8	36	1	1	53	1	1	1	1	1	1	1	1	0	0	0	16	1	0
3	20		8	36	1	1	2	1	1	1	1	1	1	1	1	0	0	0	11	1	0
3	10		8	36	1	1	58	1	1	1	1	1	1	1	1	0	0	2	17	0	0
3	50		8	36	1	1	58	1	1	1	1	1	1	1	1	0	0	0	24	0	0
3	10		8	36	1	1	54	1	1	1	1	1	1	1	1	0	0	0	8	1	0
3	10		8	36	1	1	54	1	1	1	1	1	1	1	1	0	0	0	17	1	0
3	10		8	36	1	1	40	1	1	1	1	1	1	1	1	0	0	3	24	0	0
3	45		8	36	1	1	40	1	1	1	1	1	1	1	1	0	0	0	3	1	0
3	36		8	36	1	1	54	1	1	1	1	1	1	1	1	0	0	0	2	1	1
3	10		8	36	1	1	54	1	1	1	1	1	1	1	1	0	0	0	3	1	1
3	10		8	36	1	1	54	1	1	1	1	1	1	1	1	0	0	0	7	1	0
3	10		8	36	1	1	65	1	1	1	1	1	1	1	1	0	0	0	6	1	0
3	10		8	36	1	1	58	1	1	1	1	1	1	1	1	0	0	0	9	1	0
3	36		8	36	1	1	58	1	1	1	1	1	1	1	1	0	0	0	6	1	0
3	20		8	36	1	1	46	1	1	1	1	1	1	1	1	0	0	0	9	1	0
3	51		8	36	1	1	58	1	1	1	1	1	1	1	1	0	0	0	3	1	0
3	10		8	36	1	1	58	1	1	1	1	1	1	1	1	0	0	0	24	0	0
3	36		8	36	1	1	32	1	1	1	1	1	1	1	1	0	0	1	19	0	0
3	20		8	36	1	1	62	1	1	1	1	1	1	1	1	0	0	0	17	1	0
3	36		8	36	1	1	56	1	1	1	1	1	1	1	1	3	0	0	17	1	1
3	36		8	36	1	1	58	1	1	1	1	1	1	1	1	0	0	0	24	0	0
3	10		8	36	1	1	14	1	1	1	1	1	1	1	1	0	0	2	13	0	0
3	36		8	36	1	1	53	1	1	1	1	1	1	1	1	0	0	0	6	1	0
3	51		8	36	1	1	58	1	1	1	1	1	1	1	1	0	0	0	14	0	0
3	10		8	36	1	1	44	1	1	1	1	1	1	1	1	0	0	2	19	0	0
3	10		8	36	1	1	54	1	1	1	1	1	1	1	1	0	0	0	6	1	0
3	36		8	36	1	1	58	1	1	1	1	1	1	1	1	0	0	0	24	1	0
3	10		8	36	1	1	32	1	1	1	1	1	1	1	1	0	0	0	2	1	0
3	36		8	36	1	1	58	1	1	1	1	1	1	1	1	0	0	0	24	0	0
3	36		8	36	1	1	44	1	1	1	1	1	1	1	1	0	0	0	24	1	0
3	10		8	36	1	1	15	1	1	1	1	1	1	1	1	0	0	0	2	0	0
3	10		8	36	1	1	52	1	1	1	1	1	1	1	1	0	0	0	17	1	0
3	10		8	36	1	1	10	1	1	1	1	1	1	1	1	0	0	3	16	0	0
3	10		8	36	1	1	44	1	1	1	1	1	1	1	1	0	0	2	2	0	0
3	10		8	36	1	1	19	1	1	1	1	1	1	1	1	0	0	0	8	1	0
3	10		8	36	1	1	55	1	1	1	1	1	1	1	1	0	0	3	2	1	0
3	36		8	36	1	1	44	1	1	1	1	1	1	1	1	0	0	0	12	1	0
3	10		8	36	1	1	58	1	1	1	1	1	1	1	1	0	0	0	6	1	0
3	10		8	36	1	1	53	1	1	1	1	1	1	1	1	0	0	2	2	0	0
3	20		8	36	1	1	58	1	1	1	1	1	1	1	1	0	0	0	6	1	0
3	20		8	36	1	1	56	1	1	1	1	1	1	1	1	0	0	2	7	0	0
3	10		8	36	1	1	58	1	1	1	1	1	1	1	1	0	0	0	7	1	0
3	10		8	36	1	1	54	1	1	1	1	1	1	1	1	0	0	0	6	1	0
3	10		8	36	1	1	54	1	1	1	1	1	1	1	1	0	0	0	19	0	0
3	36		8	36	1	1	32	1	1	1	1	1	1	1	1	0	0	2	24	0	0
3	20		8	36	1	1	58	1	1	1	1	1	1	1	1	0	0	0	13	1	0
3	20		8	36	1	1	53	1	1	1	1	1	1	1	1	0	0	0	9	1	1
3	10		8	36	1	1	54	1	1	1	1	1	1	1	1	0	0	0	5	1	0
3	10		8	36	1	1	40	1	1	1	1	1	1	1	1	0	0	0	1	1	1
3	36		8	36	1	1	58	1	1	1	1	1	1	1	1	0	0	0	1	1	0
3	10		8	36	1	1	54	1	1	1	1	1	1	1	1	0	0	0	17	1	1
3	10		8	36	1	1	56	1	1	1	1	1	1	1	1	0	0	2	17	0	0
3	36		8	36	1	1	58	1	1	1	1	1	1	1	1	0	0	0	17	1	1
3	20		8	36	1	1	54	1	1	1	1	1	1	1	1	0	0	0	7	1	0
3	10		8	36	1	1	31	1	1	1	1	1	1	1	1	0	0	2	2	0	0
3	10		8	36	1	1	54	1	1	1	1	1	1	1	1	0	0	0	16	1	0
3	36		8	36	1	1	62	1	1	1	1	1	1	1	1	3	0	0	5	1	1
3	10		8	36	1	1	58	1	1	1	1	1	1	1	1	0	0	2	2	0	0
3	36		8	36	1	1	53	1	1	1	1	1	1	1	1	0	0	0	14	1	1
3	10		8	36	1	1	58	1	1	1	1	1	1	1	1	0	0	0	14	0	0
3	1		8	36	1	1	15	1	1	1	1	1	1	1	1	0	0	0	17	0	0
3	10		8	36	1	1	58	1	1	1	1	1	1	1	1	0	0	0	24	1	0
3	10		8	36	1	1	30	1	1	1	1	1	1	1	1	0	0	0	7	1	0
3	50		8	36	1	1	58	1	1	1	1	1	1	1	1	0	0	0	3	1	0
3	20		8	36	1	1	35	1	1	1	1	1	1	1	1	0	0	0	11	1	0
3	10		8	36	1	1	32	1	1	1	1	1	1	1	1	0	0	0	9	1	0
3	1		8	36	1	1	58	1	1	1	1	1	1	1	1	0	0	0	14	1	0
3	51		8	36	1	1	58	1	1	1	1	1	1	1	1	0	0	0	19	1	0
3	10		8	36	1	1	33	1	1	1	1	1	1	1	1	0	0	2	20	0	0
3	10		8	36	1	1	32	1	1	1	1	1	1	1	1	0	0	2	17	0	0
3	10		8	36	1	1	53	1	1	1	1	1	1	1	1	0	0	0	20	1	0
3	10		8	36	1	1	62	1	1	1	1	1	1	1	1	0	0	0	11	1	0
3	20		8	36	1	1	38	1	1	1	1	1	1	1	1	0	0	0	19	1	0
3	10		8	36	1	1	53	1	1	1	1	1	1	1	1	0	0	2	3	0	0
3	10		8	36	1	1	56	1	1	1	1	1	1	1	1	0	0	0	13	1	0
3	20		8	36	1	1	21	1	1	1	1	1	1	1	1	0	0	3	24	0	0
3	20		8	36	1	1	58	1	1	1	1	1	1	1	1	0	0	2	3	0	0
3	36		8	36	1	1	54	1	1	1	1	1	1	1	1	0	0	0	8	1	1
3	36		8	36	1	1	54	1	1	1	1	1	1	1	1	0	0	5	16	0	0
3	36		8	36	1	1	22	1	1	1	1	1	1	1	1	0	0	0	8	1	0
3	10		8	36	1	1	58	1	1	1	1	1	1	1	1	0	0	2	19	0	0
3	50		8	36	1	1	58	1	1	1	1	1	1	1	1	0	0	0	14	0	0
3	20		8	36	1	1	33	1	1	1	1	1	1	1	1	0	0	0	3	1	0
3	10		8	36	1	1	44	1	1	1	1	1	1	1	1	0	0	2	17	0	0
3	36		8	36	1	1	58	1	1	1	1	1	1	1	1	0	0	0	6	1	1
4	21		8	36	1	1	24	1	1	1	1	1	1	1	1	3	0	2	2	0	0
4	21		8	36	1	1	48	1	1	1	1	1	1	1	1	0	0	5	16	0	0
4	21		8	36	1	1	51	1	1	1	1	1	1	1	1	0	0	2	16	0	0
5	15		8	36	1	1	58	1	1	1	1	1	1	1	1	0	0	3	2	0	0
5	15		8	36	1	1	58	1	1	1	1	1	1	1	1	0	0	3	20	0	0
5	22		8	36	1	1	59	1	1	1	1	1	1	1	1	0	0	2	6	0	0
5	22		9	9	1	1	44	1	1	1	1	1	1	1	1	0	0	2	24	0	0
5	15		8	36	1	1	56	1	1	1	1	1	1	1	1	0	0	3	16	0	0
5	15		8	36	1	1	55	1	1	1	1	1	1	1	1	0	0	0	7	0	0
5	15		8	36	1	1	0	1	1	1	1	1	1	1	1	0	0	3	17	0	0
5	15		8	36	1	1	54	1	1	1	1	1	1	1	1	0	0	3	16	0	0
5	22		8	36	1	1	32	1	1	1	1	1	1	1	1	0	0	1	23	0	0
5	15		8	36	1	1	58	1	1	1	1	1	1	1	1	0	0	0	24	1	0
5	15		8	36	1	1	58	1	1	1	1	1	1	1	1	0	0	3	5	0	0
5	22		8	36	1	1	55	1	1	1	1	1	1	1	1	0	0	5	24	0	0
5	22		7	9	1	1	59	1	1	1	1	1	1	1	1	0	0	5	6	0	0
5	15		8	36	1	1	58	1	1	1	1	1	1	1	1	0	0	0	6	1	0
5	15		8	36	1	1	58	1	1	1	1	1	1	1	1	0	0	1	6	0	0
5	15		8	36	1	1	58	1	1	1	1	1	1	1	1	3	0	2	19	0	0
5	22		8	36	1	1	58	1	1	1	1	1	1	1	1	0	0	2	24	0	0
5	15		8	36	1	1	65	1	1	1	1	1	1	1	1	0	0	0	24	1	0
5	15		8	36	1	1	58	1	1	1	1	1	1	1	1	0	0	5	16	0	0
5	15		8	36	1	1	58	1	1	1	1	1	1	1	1	0	0	0	24	0	0
5	15		8	36	1	1	58	1	1	1	1	1	1	1	1	0	0	3	22	1	0
5	15		8	36	1	1	58	1	1	1	1	1	1	1	1	0	0	3	8	0	0
5	15		8	36	1	1	59	1	1	1	1	1	1	1	1	0	0	3	6	0	0
5	15		8	36	1	1	58	1	1	1	1	1	1	1	1	0	0	0	20	1	0
5	22		9	9	1	1	58	1	1	1	1	1	1	1	1	0	0	5	14	0	0
5	15		8	36	1	1	58	1	1	1	1	1	1	1	1	0	0	2	11	0	0
5	22		9	9	1	1	34	1	1	1	1	1	1	1	1	0	0	5	24	0	0
5	22		8	36	1	1	58	1	1	1	1	1	1	1	1	0	0	2	3	0	0
5	15		8	36	1	1	58	1	1	1	1	1	1	1	1	0	0	3	5	0	0
5	15		8	36	1	1	58	1	1	1	1	1	1	1	1	0	0	0	4	1	0
5	15		8	36	1	1	58	1	1	1	1	1	1	1	1	0	0	0	11	1	0
5	15		8	36	1	1	58	1	1	1	1	1	1	1	1	0	0	3	16	0	0
6	16		8	36	1	1	58	1	1	1	1	1	1	1	1	0	0	1	16	0	0
6	16		8	36	1	1	58	1	1	1	1	1	1	1	1	0	0	1	24	0	0
6	16		8	36	1	1	58	1	1	1	1	1	1	1	1	0	0	2	16	0	0
6	16		8	36	1	1	5	1	1	1	1	1	1	1	1	0	0	2	24	0	0
6	16		8	36	1	1	58	1	1	1	1	1	1	1	1	0	0	5	24	0	0
6	16		8	36	1	1	58	1	1	1	1	1	1	1	1	0	0	0	24	0	0
6	16		8	36	1	1	58	1	1	1	1	1	1	1	1	0	0	2	24	0	0
6	16		8	36	1	1	58	1	1	1	1	1	1	1	1	0	0	2	6	0	0
6	16		8	36	1	1	58	1	1	1	1	1	1	1	1	0	0	2	16	0	0
6	16		8	36	1	1	58	1	1	1	1	1	1	1	1	0	0	0	24	0	0
6	16		8	36	1	1	58	1	1	1	1	1	1	1	1	0	0	0	24	0	0
6	16		8	36	1	1	58	1	1	1	1	1	1	1	1	0	0	5	16	0	0
6	16		8	36	1	1	58	1	1	1	1	1	1	1	1	0	0	2	24	0	0
6	16		8	36	1	1	58	1	1	1	1	1	1	1	1	0	0	5	24	0	0
6	16		8	36	1	1	40	1	1	1	1	1	1	1	1	0	0	0	16	0	0
6	16		8	36	1	1	58	1	1	1	1	1	1	1	1	0	0	5	24	0	0
6	16		8	36	1	1	58	1	1	1	1	1	1	1	1	0	0	1	24	0	0
6	16		8	36	1	1	58	1	1	1	1	1	1	1	1	0	0	2	16	0	0
6	16		8	36	1	1	58	1	1	1	1	1	1	1	1	0	0	0	24	0	0
6	16		8	36	1	1	58	1	1	1	1	1	1	1	1	0	0	2	24	0	0
6	16		8	36	1	1	58	1	1	1	1	1	1	1	1	0	0	2	24	0	0
6	16		8	36	1	1	58	1	1	1	1	1	1	1	1	0	0	2	24	0	0
6	16		8	36	1	1	58	1	1	1	1	1	1	1	1	0	0	5	24	0	0
6	16		8	36	1	1	58	1	1	1	1	1	1	1	1	0	0	2	24	0	0
6	16		8	36	1	1	58	1	1	1	1	1	1	1	1	0	0	2	6	0	0
6	16		8	36	1	1	40	1	1	1	1	1	1	1	1	0	0	0	24	0	0
7	17		9	30	1	1	58	1	1	1	1	1	1	1	1	0	0	3	17	0	0
7	17		9	30	1	1	58	1	1	1	1	1	1	1	1	0	0	3	17	0	0
7	17		9	30	1	1	58	1	1	1	1	1	1	1	1	0	0	3	17	0	0
7	17		9	30	1	1	58	1	1	1	1	1	1	1	1	0	0	3	17	0	0
7	17		9	30	1	1	65	1	1	1	1	1	1	1	1	0	0	3	17	0	0
7	17		9	30	1	1	65	1	1	1	1	1	1	1	1	0	0	3	17	0	0
7	17		9	30	1	1	65	1	1	1	1	1	1	1	1	0	0	3	17	0	0
7	17		9	30	1	1	65	1	1	1	1	1	1	1	1	0	0	3	17	0	0
7	17		9	30	1	1	65	1	1	1	1	1	1	1	1	0	0	3	17	0	0
7	17		8	36	1	1	58	1	1	1	1	1	1	1	1	0	0	0	11	1	0
8	52	7	5	29	1	1	0	1	1	1	1	1	1	1	1	0	0	5	17	0	0
8	52		9	30	1	1	58	1	1	1	1	1	1	1	1	0	0	2	16	0	0
8	52		9	30	1	1	58	1	1	1	1	1	1	1	1	0	0	1	16	0	0
8	52		9	30	1	1	58	1	1	1	1	1	1	1	1	0	0	2	17	0	0
8	52		9	30	1	1	58	1	1	1	1	1	1	1	1	0	0	2	16	0	0
8	52		9	30	1	1	54	1	1	1	1	1	1	1	1	0	0	2	17	0	0
8	52		9	30	1	1	58	1	1	1	1	1	1	1	1	0	0	2	8	0	0
8	52		9	30	1	1	58	1	1	1	1	1	1	1	1	0	0	2	16	0	0
8	52		9	30	1	1	58	1	1	1	1	1	1	1	1	0	0	1	16	0	0
8	52		9	30	1	1	58	1	1	1	1	1	1	1	1	0	0	2	16	0	0
8	52		9	30	1	1	58	1	1	1	1	1	1	1	1	0	0	2	17	0	0
8	52		9	30	1	1	58	1	1	1	1	1	1	1	1	0	0	2	0	0	0
8	52		9	30	1	1	58	1	1	1	1	1	1	1	1	0	0	2	16	0	0
8	52		9	30	1	1	58	1	1	1	1	1	1	1	1	0	0	2	1	0	0
8	52		9	30	1	1	58	1	1	1	1	1	1	1	1	0	0	2	16	0	0
8	52		9	30	1	1	58	1	1	1	1	1	1	1	1	0	0	2	1	0	0
8	52		9	30	1	1	58	1	1	1	1	1	1	1	1	0	0	2	17	0	0
8	52		9	30	1	1	58	1	1	1	1	1	1	1	1	0	0	2	16	0	0
8	52		9	30	1	1	58	1	1	1	1	1	1	1	1	0	0	2	2	0	0
8	52		9	30	1	1	58	1	1	1	1	1	1	1	1	0	0	2	16	0	0
8	52		9	30	1	1	58	1	1	1	1	1	1	1	1	0	0	2	16	0	0
8	52		9	30	1	1	58	1	1	1	1	1	1	1	1	0	0	2	16	0	0
8	52		9	30	1	1	58	1	1	1	1	1	1	1	1	0	0	2	2	0	0
8	52		9	30	1	1	58	1	1	1	1	1	1	1	1	0	0	2	16	0	0
8	52		9	30	1	1	58	1	1	1	1	1	1	1	1	0	0	0	24	1	0
8	18		8	36	1	1	58	1	1	1	1	1	1	1	1	0	0	2	24	0	0
8	18		8	36	1	1	58	1	1	1	1	1	1	1	1	0	0	5	24	0	0
8	18		8	36	1	1	58	1	1	1	1	1	1	1	1	0	0	5	24	0	0
8	18		8	36	1	1	58	1	1	1	1	1	1	1	1	0	1	5	24	0	0
8	18		8	36	1	1	32	1	1	1	1	1	1	1	1	0	0	5	6	0	0
8	18		8	36	1	1	58	1	1	1	1	1	1	1	1	0	0	3	6	0	0
8	18		8	36	1	1	58	1	1	1	1	1	1	1	1	0	0	5	24	0	0
8	18		8	36	1	1	65	1	1	1	1	1	1	1	1	0	0	0	17	1	0
8	18		8	36	1	1	58	1	1	1	1	1	1	1	1	0	0	1	6	0	0
8	18		8	36	1	1	58	1	1	1	1	1	1	1	1	0	0	2	24	0	0
8	18		8	36	1	1	58	1	1	1	1	1	1	1	1	2	0	5	6	0	0
8	18		8	36	1	1	55	1	1	1	1	1	1	1	1	0	0	0	1	1	0
8	18		8	36	1	1	58	1	1	1	1	1	1	1	1	0	0	5	16	0	0
8	18		8	36	1	1	58	1	1	1	1	1	1	1	1	0	0	1	18	0	0
8	18		8	36	1	1	65	1	1	1	1	1	1	1	1	0	0	3	20	0	0
8	18		8	36	1	1	55	1	1	1	1	1	1	1	1	0	0	0	17	1	0
8	18		8	36	1	1	58	1	1	1	1	1	1	1	1	0	0	1	6	0	0
8	18		8	36	1	1	58	1	1	1	1	1	1	1	1	0	0	5	24	0	0
8	18		8	36	1	1	56	1	1	1	1	1	1	1	1	0	0	3	2	0	0
8	18		8	36	1	1	58	1	1	1	1	1	1	1	1	0	0	5	24	0	0
8	18		8	36	1	1	58	1	1	1	1	1	1	1	1	0	0	5	6	0	0
8	18		8	36	1	1	65	1	1	1	1	1	1	1	1	0	0	2	7	0	0
8	18		8	36	1	1	58	1	1	1	1	1	1	1	1	0	0	0	2	1	0
8	18		8	36	1	1	58	1	1	1	1	1	1	1	1	0	0	5	6	0	0
8	18		8	36	1	1	55	1	1	1	1	1	1	1	1	0	0	0	19	1	0
8	18		8	36	1	1	58	1	1	1	1	1	1	1	1	0	0	1	24	0	0
8	18		8	36	1	1	58	1	1	1	1	1	1	1	1	0	0	2	24	0	0
8	18		8	36	1	1	65	1	1	1	1	1	1	1	1	0	0	5	11	0	0
8	18		8	36	1	1	58	1	1	1	1	1	1	1	1	0	0	0	2	1	0
8	18		8	36	1	1	37	1	1	1	1	1	1	1	1	0	0	2	6	0	0
8	18		8	36	1	1	58	1	1	1	1	1	1	1	1	0	0	2	16	0	0
8	18		8	36	1	1	58	1	1	1	1	1	1	1	1	0	0	2	24	0	0
8	18		8	36	1	1	58	1	1	1	1	1	1	1	1	0	0	0	24	1	0
8	18		8	36	1	1	65	1	1	1	1	1	1	1	1	0	0	3	16	0	0
8	18		8	36	1	1	58	1	1	1	1	1	1	1	1	0	0	0	24	1	0
8	18		8	36	1	1	58	1	1	1	1	1	1	1	1	0	0	2	24	0	0
8	18		8	36	1	1	58	1	1	1	1	1	1	1	1	2	0	5	6	0	0
8	18		8	36	1	1	56	1	1	1	1	1	1	1	1	0	0	0	5	1	0
8	18		8	36	1	1	58	1	1	1	1	1	1	1	1	0	0	2	16	0	0
8	18		8	36	1	1	58	1	1	1	1	1	1	1	1	2	0	5	6	0	0
8	18		8	36	1	1	58	1	1	1	1	1	1	1	1	0	0	5	24	0	0
8	18		8	36	1	1	58	1	1	1	1	1	1	1	1	0	0	1	24	0	0
8	18		8	36	1	1	58	1	1	1	1	1	1	1	1	0	0	1	24	0	0
8	18		8	36	1	1	58	1	1	1	1	1	1	1	1	0	0	2	16	0	0
8	18		8	36	1	1	58	1	1	1	1	1	1	1	1	0	0	2	16	0	0
8	18		8	36	1	1	15	1	1	1	1	1	1	1	1	0	0	0	16	1	1
8	18		8	36	1	1	58	1	1	1	1	1	1	1	1	0	0	1	24	0	0
8	18		8	36	1	1	15	1	1	1	1	1	1	1	1	0	0	0	24	1	0
9	19	1	0	29	1	1	58	1	1	1	1	1	1	1	1	0	0	5	24	0	0
9	19	3	5	29	1	1	58	1	1	1	1	1	1	1	1	0	0	1	6	0	0
9	19	1	5	29	1	1	58	1	1	1	1	1	1	1	1	0	0	1	26	0	0
9	19	5	5	29	1	1	58	1	1	1	1	1	1	1	1	0	0	2	24	0	0
9	19	1	5	29	1	1	58	1	1	1	1	1	1	1	1	0	0	1	6	0	0
9	19	1	5	22	1	1	58	1	1	1	1	1	1	1	1	0	0	2	19	0	0
9	19	3	5	29	1	1	58	1	1	1	1	1	1	1	1	0	0	5	24	0	0
9	19	7	5	29	1	1	58	1	1	1	1	1	1	1	1	0	0	1	24	0	0
9	19	1	5	27	1	1	58	1	1	1	1	1	1	1	1	0	1	0	24	1	0
9	19	1	5	29	1	1	58	1	1	1	1	1	1	1	1	0	0	2	24	0	0
9	19	6	0	29	1	1	58	1	1	1	1	1	1	1	1	0	0	1	24	0	0
9	19	7	5	29	1	1	58	1	1	1	1	1	1	1	1	0	0	1	6	0	0
9	19	1	5	29	1	1	58	1	1	1	1	1	1	1	1	0	0	1	24	0	0
9	19	1	5	29	1	1	58	1	1	1	1	1	1	1	1	0	0	1	6	0	0
9	19	16	3	29	1	1	58	1	1	1	1	1	1	1	1	0	0	1	26	0	0
9	19	79	5	29	1	1	58	1	1	1	1	1	1	1	1	0	0	5	24	0	0
9	19	1	5	29	1	1	58	1	1	1	1	1	1	1	1	0	0	2	24	0	0
9	19	4	5	29	1	1	58	1	1	1	1	1	1	1	1	0	0	5	24	0	0
9	19	1	5	29	1	1	58	1	1	1	1	1	1	1	1	0	0	1	6	0	0
9	19	2	5	29	1	1	58	1	1	1	1	1	1	1	1	0	0	1	24	0	0
9	19	1	0	29	1	1	58	1	1	1	1	1	1	1	1	0	0	1	24	0	0
9	19	1	5	29	1	1	58	1	1	1	1	1	1	1	1	0	0	5	24	0	0
9	19	3	5	29	1	1	58	1	1	1	1	1	1	1	1	0	0	1	8	0	0
9	19	3	0	29	1	1	54	1	1	1	1	1	1	1	1	0	0	1	24	0	0
9	19	1	5	29	1	1	58	1	1	1	1	1	1	1	1	0	0	3	24	0	0
9	19	1	5	29	1	1	58	1	1	1	1	1	1	1	1	0	0	1	24	0	0
9	19	2	5	29	1	1	58	1	1	1	1	1	1	1	1	0	0	1	24	0	0
9	19	2	0	29	1	1	58	1	1	1	1	1	1	1	1	0	0	2	24	0	0
9	19	9	5	29	1	1	58	1	1	1	1	1	1	1	1	0	0	1	24	0	0
9	19	2	0	29	1	1	58	1	1	1	1	1	1	1	1	0	0	1	24	0	0
9	19	1	0	29	1	1	18	1	1	1	1	1	1	1	1	0	0	1	24	0	0
9	19	1	5	22	1	1	58	1	1	1	1	1	1	1	1	0	0	5	2	0	0
9	19	3	5	29	1	1	58	1	1	1	1	1	1	1	1	0	0	1	1	0	0
9	19	5	5	29	1	1	58	1	1	1	1	1	1	1	1	0	0	1	6	0	0
9	19	1	0	29	1	1	58	1	1	1	1	1	1	1	1	0	0	1	24	0	0
9	19	12	5	28	1	1	32	1	1	1	1	1	1	1	1	0	0	5	24	0	0
9	19	2	0	29	1	1	58	1	1	1	1	1	1	1	1	0	0	5	24	0	0
9	19	3	5	29	1	1	58	1	1	1	1	1	1	1	1	0	0	5	24	0	0
9	19	1	0	29	1	1	58	1	1	1	1	1	1	1	1	0	0	1	24	0	0
9	19	1	0	29	1	1	58	1	1	1	1	1	1	1	1	0	0	1	24	0	0
9	19	1	5	22	1	1	58	1	1	1	1	1	1	1	1	0	0	2	14	0	0
9	19	5	5	29	1	1	10	1	1	1	1	1	1	1	1	0	0	1	24	0	0
9	19	1	5	4	1	1	58	1	1	1	1	1	1	1	1	0	0	2	2	0	0
9	19	4	0	29	1	1	58	1	1	1	1	1	1	1	1	0	0	1	24	0	0
9	19	1	5	29	1	1	58	1	1	1	1	1	1	1	1	0	0	5	24	0	0
9	19	1	5	29	1	1	58	1	1	1	1	1	1	1	1	0	0	5	24	0	0
9	19	1	5	29	1	1	58	1	1	1	1	1	1	1	1	0	0	1	6	0	0
9	19	4	0	8	1	1	58	1	1	1	1	1	1	1	1	0	0	1	24	0	0
9	19	1	5	29	1	1	58	1	1	1	1	1	1	1	1	0	0	3	24	0	0
9	19	5	5	29	1	1	54	1	1	1	1	1	1	1	1	0	0	1	24	0	0
9	19	1	5	29	1	1	58	1	1	1	1	1	1	1	1	0	0	1	24	0	0
9	19	7	0	29	1	1	5	1	1	1	1	1	1	1	1	0	0	1	24	0	0
9	19	1	5	29	1	1	58	1	1	1	1	1	1	1	1	0	0	1	20	0	0
9	19	1	5	29	1	1	58	1	1	1	1	1	1	1	1	0	0	1	24	0	0
9	19	3	5	7	1	1	58	1	1	1	1	1	1	1	1	0	0	1	24	0	0
9	19	3	0	29	1	1	54	1	1	1	1	1	1	1	1	0	0	1	2	0	0
9	19	1	5	22	1	1	58	1	1	1	1	1	1	1	1	0	0	2	24	0	0
9	19	7	5	29	1	1	58	1	1	1	1	1	1	1	1	0	0	1	24	0	0
9	19	4	5	29	1	1	58	1	1	1	1	1	1	1	1	0	0	1	5	0	0
9	19	1	5	29	1	1	54	1	1	1	1	1	1	1	1	0	0	0	24	1	0
9	19	1	5	29	1	1	58	1	1	1	1	1	1	1	1	0	0	1	24	0	0
9	19	11	0	29	1	1	58	1	1	1	1	1	1	1	1	0	0	1	24	0	0
9	19	1	5	29	1	1	58	1	1	1	1	1	1	1	1	0	0	5	24	0	0
9	19	3	5	29	1	1	58	1	1	1	1	1	1	1	1	0	0	1	24	0	0
9	19	1	5	29	1	1	58	1	1	1	1	1	1	1	1	0	0	1	6	0	0
9	19	1	5	29	1	1	58	1	1	1	1	1	1	1	1	0	0	5	24	0	0
9	19	4	5	29	1	1	58	1	1	1	1	1	1	1	1	0	0	5	24	0	0
9	19	3	5	4	1	1	37	1	1	1	1	1	1	1	1	0	0	1	6	0	0
9	19	4	0	29	1	1	58	1	1	1	1	1	1	1	1	0	0	1	24	0	0
9	19	1	5	29	1	1	58	1	1	1	1	1	1	1	1	0	0	1	24	0	0
9	19	3	0	29	1	1	58	1	1	1	1	1	1	1	1	0	0	1	24	0	0
9	19	7	5	29	1	1	58	1	1	1	1	1	1	1	1	0	0	1	24	0	0
9	19	77	5	29	1	1	58	1	1	1	1	1	1	1	1	0	0	1	24	0	0
9	19	1	5	29	1	1	58	1	1	1	1	1	1	1	1	0	0	1	24	0	0
9	19	2	5	22	1	1	58	1	1	1	1	1	1	1	1	3	0	2	6	0	0
9	19	2	5	29	1	1	58	1	1	1	1	1	1	1	1	0	0	5	24	0	0
9	19	3	5	29	1	1	58	1	1	1	1	1	1	1	1	0	0	5	24	0	0
9	19	2	5	29	1	1	58	1	1	1	1	1	1	1	1	0	0	1	24	0	0
9	19	1	5	29	1	1	58	1	1	1	1	1	1	1	1	0	0	5	24	0	0
9	19	1	5	29	1	1	58	1	1	1	1	1	1	1	1	0	0	1	24	0	0
9	19	2	5	29	1	1	58	1	1	1	1	1	1	1	1	0	0	1	24	0	0
9	19	5	0	29	1	1	58	1	1	1	1	1	1	1	1	0	0	1	23	0	0
9	19	5	5	29	1	1	58	1	1	1	1	1	1	1	1	0	0	1	24	0	0
9	19	5	5	29	1	1	58	1	1	1	1	1	1	1	1	0	0	1	24	0	0
9	19	1	5	29	1	1	58	1	1	1	1	1	1	1	1	0	0	1	24	0	0
9	19	1	5	29	1	1	56	1	1	1	1	1	1	1	1	0	0	1	24	0	0
9	19	10	5	29	1	1	58	1	1	1	1	1	1	1	1	0	0	5	24	0	0
9	19	1	5	29	1	1	58	1	1	1	1	1	1	1	1	0	0	1	24	0	0
9	19	1	0	29	1	1	6	1	1	1	1	1	1	1	1	0	0	1	2	0	0
9	19	1	5	22	1	1	58	1	1	1	1	1	1	1	1	0	0	0	20	1	0
9	19	2	5	4	1	1	58	1	1	1	1	1	1	1	1	0	0	5	24	0	0
9	19	1	5	29	1	1	58	1	1	1	1	1	1	1	1	0	0	1	24	0	0
9	19	1	5	29	1	1	58	1	1	1	1	1	1	1	1	0	0	1	24	0	0
9	19	4	0	29	1	1	58	1	1	1	1	1	1	1	1	0	0	5	24	0	0
9	19	2	0	29	1	1	58	1	1	1	1	1	1	1	1	0	0	5	24	0	0
9	19	1	5	29	1	1	58	1	1	1	1	1	1	1	1	0	0	1	24	0	0
9	19	2	5	4	1	1	32	1	1	1	1	1	1	1	1	0	0	1	24	0	0
9	19	1	5	29	1	1	58	1	1	1	1	1	1	1	1	0	0	5	24	0	0
9	19	4	5	29	1	1	58	1	1	1	1	1	1	1	1	0	0	5	24	0	0
9	19	1	5	29	1	1	58	1	1	1	1	1	1	1	1	0	0	5	24	0	0
9	19	4	0	29	1	1	58	1	1	1	1	1	1	1	1	0	0	5	24	0	0
9	19	5	0	29	1	1	58	1	1	1	1	1	1	1	1	0	0	5	24	0	0
9	19	5	5	29	1	1	58	1	1	1	1	1	1	1	1	0	0	5	24	0	0
9	19	1	5	22	1	1	58	1	1	1	1	1	1	1	1	0	0	2	26	0	0
9	19	1	0	29	1	1	58	1	1	1	1	1	1	1	1	0	0	5	24	0	0
9	19	3	5	29	1	1	58	1	1	1	1	1	1	1	1	0	0	1	4	0	0
9	19	6	5	29	1	1	58	1	1	1	1	1	1	1	1	0	0	5	24	0	0
9	19	1	5	29	1	1	58	1	1	1	1	1	1	1	1	0	0	1	9	0	0
9	19	1	5	29	1	1	58	1	1	1	1	1	1	1	1	0	0	5	24	0	0
9	19	6	5	29	1	1	58	1	1	1	1	1	1	1	1	0	0	1	20	0	0
9	19	1	5	29	1	1	58	1	1	1	1	1	1	1	1	0	0	1	15	0	0
9	19	1	5	29	1	1	58	1	1	1	1	1	1	1	1	0	0	5	8	0	0
9	19	1	5	29	1	1	58	1	1	1	1	1	1	1	1	0	0	5	24	0	0
9	19	1	5	29	1	1	58	1	1	1	1	1	1	1	1	0	0	5	24	0	0
9	19	1	5	29	1	1	58	1	1	1	1	1	1	1	1	0	0	5	8	0	0
9	19	6	5	29	1	1	58	1	1	1	1	1	1	1	1	0	0	1	3	0	0
9	19	2	5	15	1	1	54	1	1	1	1	1	1	1	1	0	0	0	9	1	0
9	19	1	5	29	1	1	58	1	1	1	1	1	1	1	1	0	0	0	3	1	0
9	19	2	5	29	1	1	58	1	1	1	1	1	1	1	1	0	0	1	8	0	0
9	19	3	5	29	1	1	58	1	1	1	1	1	1	1	1	0	0	1	9	0	0
9	19	1	5	22	1	1	58	1	1	1	1	1	1	1	1	0	0	0	20	1	0
9	19	1	5	29	1	1	58	1	1	1	1	1	1	1	1	0	0	1	24	0	0
9	19	2	5	29	1	1	56	1	1	1	1	1	1	1	1	0	0	5	24	0	0
9	19	3	5	29	1	1	58	1	1	1	1	1	1	1	1	0	0	1	24	0	0
9	19	1	5	29	1	1	58	1	1	1	1	1	1	1	1	0	0	5	24	0	0
9	19	2	5	29	1	1	58	1	1	1	1	1	1	1	1	0	0	1	6	0	0
9	19	2	0	29	1	1	58	1	1	1	1	1	1	1	1	0	0	1	24	0	0
9	19	1	5	29	1	1	58	1	1	1	1	1	1	1	1	0	0	5	24	0	0
9	19	3	5	29	1	1	58	1	1	1	1	1	1	1	1	0	0	3	24	0	0
9	19	4	5	29	1	1	58	1	1	1	1	1	1	1	1	0	0	5	24	0	0
9	19	2	5	29	1	1	58	1	1	1	1	1	1	1	1	0	0	5	24	0	0
9	19	1	5	29	1	1	58	1	1	1	1	1	1	1	1	0	0	5	24	0	0
9	19	2	5	29	1	1	58	1	1	1	1	1	1	1	1	0	0	5	24	0	0
9	19	1	5	29	1	1	58	1	1	1	1	1	1	1	1	0	0	1	24	0	0
9	19	3	5	29	1	1	58	1	1	1	1	1	1	1	1	0	0	1	24	0	0
9	19	2	5	29	1	1	58	1	1	1	1	1	1	1	1	0	0	0	24	1	0
9	19	1	5	29	1	1	58	1	1	1	1	1	1	1	1	0	0	1	24	0	0
9	19	3	5	29	1	1	58	1	1	1	1	1	1	1	1	0	0	1	24	0	0
9	19	2	5	29	1	1	58	1	1	1	1	1	1	1	1	0	0	1	24	0	0
9	19	2	5	29	1	1	58	1	1	1	1	1	1	1	1	0	0	1	6	0	0
9	19	7	5	29	1	1	58	1	1	1	1	1	1	1	1	0	0	1	24	0	0
9	19	2	5	29	1	1	58	1	1	1	1	1	1	1	1	0	0	5	24	0	0
9	19	1	5	29	1	1	58	1	1	1	1	1	1	1	1	0	0	1	6	0	0
9	19	1	5	29	1	1	58	1	1	1	1	1	1	1	1	0	0	1	24	0	0
9	19	2	0	29	1	1	58	1	1	1	1	1	1	1	1	0	0	5	24	0	0
9	19	1	5	29	1	1	58	1	1	1	1	1	1	1	1	0	0	5	6	0	0
9	19	1	5	29	1	1	58	1	1	1	1	1	1	1	1	0	0	5	24	0	0
9	19	2	5	29	1	1	58	1	1	1	1	1	1	1	1	0	0	5	24	0	0
9	19	1	5	29	1	1	58	1	1	1	1	1	1	1	1	0	0	5	24	0	0
9	19	4	0	29	1	1	58	1	1	1	1	1	1	1	1	0	0	1	24	0	0
9	19	2	0	29	1	1	54	1	1	1	1	1	1	1	1	0	0	1	24	0	0
9	19	15	5	29	1	1	58	1	1	1	1	1	1	1	1	0	0	1	6	0	0
9	19	1	5	29	1	1	58	1	1	1	1	1	1	1	1	0	0	5	16	0	0
9	19	1	5	29	1	1	58	1	1	1	1	1	1	1	1	0	0	1	24	0	0
9	19	1	0	29	1	1	58	1	1	1	1	1	1	1	1	0	0	1	6	0	0
9	19	1	0	8	1	1	58	1	1	1	1	1	1	1	1	0	0	1	24	0	0
9	19	1	5	7	1	1	58	1	1	1	1	1	1	1	1	0	0	1	24	0	0
9	19	1	5	1	1	1	58	1	1	1	1	1	1	1	1	0	0	1	25	0	0
9	19	8	5	29	1	1	58	1	1	1	1	1	1	1	1	0	0	1	24	0	0
9	19	1	5	29	1	1	58	1	1	1	1	1	1	1	1	0	0	1	24	0	0
9	19	4	5	29	1	1	58	1	1	1	1	1	1	1	1	0	0	5	24	0	0
9	19	4	5	29	1	1	58	1	1	1	1	1	1	1	1	0	0	1	24	0	0
9	19	2	0	29	1	1	58	1	1	1	1	1	1	1	1	0	0	1	24	0	0
9	19	3	5	29	1	1	58	1	1	1	1	1	1	1	1	0	0	5	24	0	0
9	19	2	5	29	1	1	58	1	1	1	1	1	1	1	1	0	0	5	24	0	0
9	19	1	5	29	1	1	58	1	1	1	1	1	1	1	1	0	0	1	24	0	0
9	19	1	5	29	1	1	58	1	1	1	1	1	1	1	1	0	0	1	24	0	0
9	19	2	0	29	1	1	58	1	1	1	1	1	1	1	1	0	0	5	24	0	0
9	19	3	5	29	1	1	58	1	1	1	1	1	1	1	1	0	0	5	24	0	0
9	19	2	5	29	1	1	58	1	1	1	1	1	1	1	1	0	0	1	6	0	0
9	19	15	5	29	1	1	58	1	1	1	1	1	1	1	1	0	0	1	24	0	0
9	19	5	5	29	1	1	58	1	1	1	1	1	1	1	1	0	0	1	24	0	0
9	19	2	5	29	1	1	58	1	1	1	1	1	1	1	1	0	0	5	6	0	0
9	19	13	5	29	1	1	58	1	1	1	1	1	1	1	1	0	0	1	24	0	0
9	19	1	0	15	1	1	58	1	1	1	1	1	1	1	1	0	0	1	17	0	0
9	19	4	5	29	1	1	58	1	1	1	1	1	1	1	1	0	0	1	6	0	0
9	19	5	5	29	1	1	58	1	1	1	1	1	1	1	1	0	0	5	6	0	0
9	19	2	0	29	1	1	58	1	1	1	1	1	1	1	1	0	0	1	16	0	0
9	19	2	5	29	1	1	58	1	1	1	1	1	1	1	1	0	0	1	24	0	0
9	19	2	5	29	1	1	58	1	1	1	1	1	1	1	1	0	0	1	24	0	0
9	19	1	5	29	1	1	58	1	1	1	1	1	1	1	1	0	0	5	24	0	0
9	19	1	0	29	1	1	58	1	1	1	1	1	1	1	1	0	0	5	24	0	0
9	19	2	5	29	1	1	58	1	1	1	1	1	1	1	1	0	0	1	24	0	0
9	19	2	5	29	1	1	58	1	1	1	1	1	1	1	1	0	0	5	24	0	0
9	19	3	0	29	1	1	58	1	1	1	1	1	1	1	1	0	0	5	24	0	0
9	19	9	5	29	1	1	58	1	1	1	1	1	1	1	1	0	0	1	6	0	0
9	19	3	5	29	1	1	58	1	1	1	1	1	1	1	1	0	0	5	20	0	0
9	19	3	5	29	1	1	58	1	1	1	1	1	1	1	1	0	0	1	24	0	0
9	19	3	5	29	1	1	58	1	1	1	1	1	1	1	1	0	0	1	6	0	0
9	19	3	5	29	1	1	58	1	1	1	1	1	1	1	1	0	0	1	6	0	0
9	19	4	5	29	1	1	58	1	1	1	1	1	1	1	1	0	0	5	24	0	0
9	19	6	5	29	1	1	58	1	1	1	1	1	1	1	1	0	0	1	24	0	0
9	19	1	5	15	1	1	58	1	1	1	1	1	1	1	1	0	0	1	24	0	0
9	19	1	0	29	1	1	54	1	1	1	1	1	1	1	1	0	0	5	24	0	0
9	19	2	5	29	1	1	58	1	1	1	1	1	1	1	1	0	0	5	24	0	0
9	19	1	0	29	1	1	58	1	1	1	1	1	1	1	1	0	0	5	24	0	0
9	19	6	5	29	1	1	58	1	1	1	1	1	1	1	1	0	0	1	6	0	0
9	19	4	5	29	1	1	58	1	1	1	1	1	1	1	1	0	0	1	24	0	0
9	19	1	5	29	1	1	58	1	1	1	1	1	1	1	1	0	0	1	6	0	0
9	19	3	5	29	1	1	58	1	1	1	1	1	1	1	1	0	0	1	6	0	0
9	19	5	5	29	1	1	58	1	1	1	1	1	1	1	1	0	0	1	6	0	0
9	19	1	5	29	1	1	58	1	1	1	1	1	1	1	1	0	0	1	6	0	0
9	19	6	5	7	1	1	53	1	1	1	1	1	1	1	1	0	0	5	24	0	0
9	19	2	5	29	1	1	58	1	1	1	1	1	1	1	1	0	0	5	24	0	0
9	19	1	5	29	1	1	58	1	1	1	1	1	1	1	1	0	0	1	6	0	0
9	19	7	5	29	1	1	58	1	1	1	1	1	1	1	1	0	0	1	24	0	0
9	19	1	5	22	1	1	58	1	1	1	1	1	1	1	1	0	0	2	24	0	0
9	19	2	5	29	1	1	58	1	1	1	1	1	1	1	1	0	0	5	6	0	0
9	19	2	5	29	1	1	58	1	1	1	1	1	1	1	1	0	0	1	24	0	0
9	19	1	5	22	1	1	58	1	1	1	1	1	1	1	1	0	0	2	26	0	0
9	19	10	0	29	1	1	58	1	1	1	1	1	1	1	1	0	0	1	24	0	0
9	19	6	5	29	1	1	58	1	1	1	1	1	1	1	1	0	0	1	24	0	0
9	19	1	5	29	1	1	58	1	1	1	1	1	1	1	1	0	0	1	24	0	0
9	19	3	5	29	1	1	58	1	1	1	1	1	1	1	1	0	0	1	24	0	0
9	19	3	0	29	1	1	58	1	1	1	1	1	1	1	1	0	0	1	6	0	0
9	19	1	5	4	1	1	58	1	1	1	1	1	1	1	1	3	0	0	6	1	0
9	19	1	5	4	1	1	58	1	1	1	1	1	1	1	1	0	0	2	24	0	0
9	19	1	5	29	1	1	58	1	1	1	1	1	1	1	1	0	0	5	24	0	0
9	19	1	5	29	1	1	58	1	1	1	1	1	1	1	1	0	0	2	2	0	0
9	19	3	5	29	1	1	58	1	1	1	1	1	1	1	1	0	0	5	24	0	0
9	19	14	5	29	1	1	58	1	1	1	1	1	1	1	1	0	0	5	24	0	0
9	19	3	5	29	1	1	58	1	1	1	1	1	1	1	1	0	0	5	24	0	0
9	19	1	5	29	1	1	58	1	1	1	1	1	1	1	1	0	0	1	24	0	0
9	19	1	5	29	1	1	58	1	1	1	1	1	1	1	1	0	0	5	24	0	0
9	19	3	5	29	1	1	62	1	1	1	1	1	1	1	1	0	0	1	24	0	0
9	19	12	5	29	1	1	58	1	1	1	1	1	1	1	1	0	0	1	24	0	0
9	19	1	5	29	1	1	58	1	1	1	1	1	1	1	1	0	0	1	16	0	0
9	19	2	5	29	1	1	58	1	1	1	1	1	1	1	1	0	0	1	24	0	0
9	19	1	5	29	1	1	58	1	1	1	1	1	1	1	1	0	0	5	24	0	0
9	19	1	0	29	1	1	58	1	1	1	1	1	1	1	1	0	0	5	24	0	0
9	19	1	5	29	1	1	58	1	1	1	1	1	1	1	1	0	0	1	24	0	0
9	19	1	5	29	1	1	58	1	1	1	1	1	1	1	1	0	0	5	24	0	0
9	19	2	5	29	1	1	58	1	1	1	1	1	1	1	1	0	0	1	24	0	0
9	19	1	5	29	1	1	58	1	1	1	1	1	1	1	1	0	0	1	24	0	0
9	19	4	5	29	1	1	58	1	1	1	1	1	1	1	1	0	0	1	6	0	0
9	19	2	0	29	1	1	58	1	1	1	1	1	1	1	1	0	0	1	24	0	0
9	19	1	5	29	1	1	58	1	1	1	1	1	1	1	1	0	0	1	6	0	0
9	19	1	5	29	1	1	58	1	1	1	1	1	1	1	1	0	0	1	24	0	0
9	19	1	5	15	1	1	58	1	1	1	1	1	1	1	1	0	0	5	24	0	0
9	19	3	5	29	1	1	58	1	1	1	1	1	1	1	1	0	0	1	24	0	0
9	19	1	5	29	1	1	58	1	1	1	1	1	1	1	1	0	0	5	24	0	0
9	19	1	5	29	1	1	58	1	1	1	1	1	1	1	1	0	0	5	24	0	0
9	19	2	5	29	1	1	58	1	1	1	1	1	1	1	1	0	0	1	24	0	0
9	19	2	5	29	1	1	58	1	1	1	1	1	1	1	1	0	0	1	24	0	0
9	19	1	5	29	1	1	58	1	1	1	1	1	1	1	1	0	0	1	6	0	0
9	19	4	5	29	1	1	58	1	1	1	1	1	1	1	1	0	0	1	6	0	0
9	19	4	5	7	1	1	58	1	1	1	1	1	1	1	1	0	0	1	24	0	0
9	19	2	5	7	1	1	54	1	1	1	1	1	1	1	1	0	0	1	24	0	0
9	19	3	5	7	1	1	58	1	1	1	1	1	1	1	1	0	0	1	24	0	0
9	19	4	5	29	1	1	58	1	1	1	1	1	1	1	1	0	0	5	6	0	0
9	19	1	5	29	1	1	58	1	1	1	1	1	1	1	1	0	0	5	24	0	0
9	19	1	5	29	1	1	58	1	1	1	1	1	1	1	1	0	0	1	6	0	0
9	19	1	5	29	1	1	58	1	1	1	1	1	1	1	1	0	0	1	24	0	0
9	19	7	5	29	1	1	58	1	1	1	1	1	1	1	1	0	0	1	6	0	0
9	19	1	5	29	1	1	58	1	1	1	1	1	1	1	1	0	0	1	24	0	0
9	19	4	5	29	1	1	58	1	1	1	1	1	1	1	1	0	0	1	6	0	0
9	19	1	5	29	1	1	58	1	1	1	1	1	1	1	1	0	0	5	6	0	0
9	19	1	5	29	1	1	58	1	1	1	1	1	1	1	1	0	0	1	24	0	0
9	19	2	5	29	1	1	58	1	1	1	1	1	1	1	1	0	0	1	6	0	0
9	19	1	5	29	1	1	58	1	1	1	1	1	1	1	1	0	0	1	24	0	0
9	19	5	5	29	1	1	58	1	1	1	1	1	1	1	1	0	0	1	6	0	0
9	19	1	5	15	1	1	58	1	1	1	1	1	1	1	1	0	0	1	24	0	0
9	19	1	5	29	1	1	58	1	1	1	1	1	1	1	1	0	0	1	24	0	0
9	19	2	0	29	1	1	62	1	1	1	1	1	1	1	1	0	0	1	17	0	0
9	19	2	5	29	1	1	58	1	1	1	1	1	1	1	1	0	0	1	24	0	0
9	19	1	5	29	1	1	58	1	1	1	1	1	1	1	1	0	0	1	6	0	0
9	19	1	0	29	1	1	58	1	1	1	1	1	1	1	1	0	0	1	9	0	0
9	19	1	5	29	1	1	58	1	1	1	1	1	1	1	1	0	0	5	24	0	0
9	19	1	5	22	1	1	58	1	1	1	1	1	1	1	1	0	0	1	6	0	0
9	19	1	5	29	1	1	58	1	1	1	1	1	1	1	1	0	0	5	24	0	0
9	19	2	5	29	1	1	58	1	1	1	1	1	1	1	1	0	0	1	24	0	0
9	19	1	5	29	1	1	58	1	1	1	1	1	1	1	1	0	0	5	24	0	0
9	19	1	5	29	1	1	58	1	1	1	1	1	1	1	1	0	0	5	24	0	0
9	19	1	0	29	1	1	58	1	1	1	1	1	1	1	1	0	0	1	24	0	0
9	19	3	5	29	1	1	58	1	1	1	1	1	1	1	1	0	0	5	24	0	0
9	19	3	5	29	1	1	58	1	1	1	1	1	1	1	1	0	0	5	24	0	0
9	19	9	5	29	1	1	58	1	1	1	1	1	1	1	1	0	0	1	24	0	0
9	19	2	5	29	1	1	58	1	1	1	1	1	1	1	1	0	0	1	17	0	0
9	19	1	5	29	1	1	15	1	1	1	1	1	1	1	1	0	0	1	16	0	0
9	19	3	5	29	1	1	42	1	1	1	1	1	1	1	1	0	0	0	24	1	0
9	19	2	5	1	1	1	58	1	1	1	1	1	1	1	1	0	0	1	24	0	0
9	19	2	5	29	1	1	58	1	1	1	1	1	1	1	1	0	0	5	24	0	0
9	19	2	0	29	1	1	58	1	1	1	1	1	1	1	1	0	0	5	24	0	0
9	19	1	0	35	1	1	58	1	1	1	1	1	1	1	1	0	0	5	24	0	0
9	19	1	5	29	1	1	58	1	1	1	1	1	1	1	1	0	0	1	24	0	0
9	19	1	5	29	1	1	58	1	1	1	1	1	1	1	1	0	0	1	6	0	0
9	19	1	5	22	1	1	58	1	1	1	1	1	1	1	1	0	0	2	3	0	0
9	19	1	0	29	1	1	58	1	1	1	1	1	1	1	1	0	0	1	6	0	0
9	19	8	5	29	1	1	58	1	1	1	1	1	1	1	1	0	0	1	24	0	0
9	19	5	5	29	1	1	58	1	1	1	1	1	1	1	1	0	0	1	24	0	0
9	19	3	5	29	1	1	58	1	1	1	1	1	1	1	1	0	0	1	6	0	0
9	19	1	5	29	1	1	58	1	1	1	1	1	1	1	1	0	0	1	24	0	0
9	19	17	5	29	1	1	54	1	1	1	1	1	1	1	1	0	0	1	24	0	0
9	19	1	2	22	1	1	58	1	1	1	1	1	1	1	1	0	0	1	6	0	0
9	19	3	0	29	1	1	58	1	1	1	1	1	1	1	1	0	0	1	24	0	0
9	19	5	5	29	1	1	58	1	1	1	1	1	1	1	1	0	0	1	24	0	0
9	19	1	5	29	1	1	58	1	1	1	1	1	1	1	1	0	0	1	24	0	0
9	19	2	5	22	1	1	53	1	1	1	1	1	1	1	1	0	0	0	5	1	0
9	19	1	5	29	1	1	58	1	1	1	1	1	1	1	1	0	0	1	24	0	0
9	19	3	5	29	1	1	58	1	1	1	1	1	1	1	1	0	0	5	24	0	0
9	19	1	0	29	1	1	58	1	1	1	1	1	1	1	1	0	0	5	24	0	0
9	19	6	5	29	1	1	58	1	1	1	1	1	1	1	1	0	0	1	6	0	0
9	19	5	0	29	1	1	58	1	1	1	1	1	1	1	1	0	0	1	24	0	0
9	19	1	0	29	1	1	58	1	1	1	1	1	1	1	1	0	0	5	24	0	0
9	19	3	5	29	1	1	58	1	1	1	1	1	1	1	1	0	0	1	6	0	0
9	19	1	5	29	1	1	58	1	1	1	1	1	1	1	1	0	0	1	24	0	0
9	19	2	5	5	1	1	58	1	1	1	1	1	1	1	1	0	0	1	24	0	0
9	19	4	5	35	1	1	58	1	1	1	1	1	1	1	1	0	0	1	24	0	0
9	19	13	5	29	1	1	54	1	1	1	1	1	1	1	1	0	0	1	24	0	0
9	19	3	5	29	1	1	58	1	1	1	1	1	1	1	1	0	0	1	24	0	0
9	19	1	5	29	1	1	58	1	1	1	1	1	1	1	1	0	0	1	6	0	0
9	19	1	5	7	1	1	58	1	1	1	1	1	1	1	1	0	0	1	13	0	0
9	19	1	5	29	1	1	58	1	1	1	1	1	1	1	1	0	0	5	24	0	0
9	19	3	5	29	1	1	58	1	1	1	1	1	1	1	1	0	0	5	24	0	0
9	19	1	5	29	1	1	58	1	1	1	1	1	1	1	1	0	0	1	24	0	0
9	19	2	5	29	1	1	58	1	1	1	1	1	1	1	1	0	0	1	24	0	0
9	19	1	5	29	1	1	58	1	1	1	1	1	1	1	1	0	0	1	6	0	0
9	19	2	5	29	1	1	58	1	1	1	1	1	1	1	1	0	0	1	24	0	0
9	19	1	5	29	1	1	54	1	1	1	1	1	1	1	1	0	0	1	20	0	0
9	19	10	0	29	1	1	58	1	1	1	1	1	1	1	1	0	0	1	17	0	0
9	19	2	5	29	1	1	58	1	1	1	1	1	1	1	1	0	0	5	24	0	0
9	19	18	5	29	1	1	54	1	1	1	1	1	1	1	1	0	0	1	16	0	0
9	19	2	5	29	1	1	58	1	1	1	1	1	1	1	1	0	0	1	24	0	0
9	19	1	0	29	1	1	54	1	1	1	1	1	1	1	1	0	0	1	16	0	0
9	19	7	5	29	1	1	62	1	1	1	1	1	1	1	1	0	0	5	17	0	0
9	19	1	5	29	1	1	58	1	1	1	1	1	1	1	1	0	0	5	24	0	0
9	19	11	5	29	1	1	58	1	1	1	1	1	1	1	1	0	0	5	24	0	0
9	19	3	0	29	1	1	58	1	1	1	1	1	1	1	1	0	0	5	24	0	0
9	19	5	5	29	1	1	58	1	1	1	1	1	1	1	1	0	0	1	16	0	0
9	19	1	5	29	1	1	58	1	1	1	1	1	1	1	1	0	0	1	24	0	0
9	19	7	0	7	1	1	56	1	1	1	1	1	1	1	1	0	0	5	17	0	0
9	19	2	0	29	1	1	58	1	1	1	1	1	1	1	1	0	0	1	6	0	0
9	19	1	5	29	1	1	58	1	1	1	1	1	1	1	1	0	0	1	16	0	0
9	19	1	5	29	1	1	58	1	1	1	1	1	1	1	1	0	0	1	7	0	0
9	19	2	0	29	1	1	58	1	1	1	1	1	1	1	1	0	0	1	6	0	0
9	19	16	5	7	1	1	54	1	1	1	1	1	1	1	1	0	0	5	24	0	0
9	19	3	5	7	1	1	58	1	1	1	1	1	1	1	1	0	0	1	24	0	0
9	19	4	5	7	1	1	42	1	1	1	1	1	1	1	1	0	0	1	24	0	0
9	19	1	0	7	1	1	58	1	1	1	1	1	1	1	1	0	0	5	17	0	0
9	19	1	0	29	1	1	58	1	1	1	1	1	1	1	1	0	0	1	6	0	0
9	19	1	0	29	1	1	58	1	1	1	1	1	1	1	1	0	0	1	6	0	0
9	19	1	5	15	1	1	58	1	1	1	1	1	1	1	1	0	0	1	24	0	0
9	19	1	5	29	1	1	58	1	1	1	1	1	1	1	1	0	0	1	24	0	0
9	19	2	5	29	1	1	58	1	1	1	1	1	1	1	1	0	0	5	6	0	0
9	19	2	5	29	1	1	58	1	1	1	1	1	1	1	1	0	0	1	24	0	0
9	19	2	0	29	1	1	51	1	1	1	1	1	1	1	1	0	0	1	8	0	0
9	19	1	5	29	1	1	58	1	1	1	1	1	1	1	1	0	0	5	24	0	0
9	19	2	0	29	1	1	53	1	1	1	1	1	1	1	1	0	0	1	24	0	0
9	19	1	2	22	1	1	58	1	1	1	1	1	1	1	1	0	0	5	6	0	0
9	19	2	0	29	1	1	58	1	1	1	1	1	1	1	1	0	0	1	24	0	0
9	19	1	5	29	1	1	58	1	1	1	1	1	1	1	1	0	0	1	24	0	0
9	19	3	5	29	1	1	58	1	1	1	1	1	1	1	1	0	0	1	24	0	0
9	19	2	5	29	1	1	58	1	1	1	1	1	1	1	1	0	0	5	24	0	0
9	19	1	5	29	1	1	58	1	1	1	1	1	1	1	1	0	0	1	24	0	0
9	19	1	5	29	1	1	58	1	1	1	1	1	1	1	1	0	0	4	24	0	0
9	19	1	5	29	1	1	58	1	1	1	1	1	1	1	1	0	0	1	25	0	0
9	19	1	5	29	1	1	58	1	1	1	1	1	1	1	1	0	0	5	24	0	0
9	19	1	5	15	1	1	37	1	1	1	1	1	1	1	1	0	0	1	24	0	0
9	19	1	5	29	1	1	58	1	1	1	1	1	1	1	1	0	0	1	24	0	0
9	19	1	5	29	1	1	58	1	1	1	1	1	1	1	1	0	0	1	24	0	0
9	19	12	5	29	1	1	58	1	1	1	1	1	1	1	1	0	0	1	24	0	0
9	19	10	5	29	1	1	58	1	1	1	1	1	1	1	1	0	0	5	24	0	0
9	19	2	5	29	1	1	58	1	1	1	1	1	1	1	1	0	0	5	24	0	0
9	19	1	5	29	1	1	58	1	1	1	1	1	1	1	1	0	0	5	24	0	0
9	19	2	5	29	1	1	58	1	1	1	1	1	1	1	1	0	0	1	24	0	0
9	19	1	5	15	1	1	58	1	1	1	1	1	1	1	1	0	0	1	24	0	0
9	19	2	5	15	1	1	58	1	1	1	1	1	1	1	1	0	0	3	24	0	0
9	19	5	5	29	1	1	58	1	1	1	1	1	1	1	1	0	0	1	24	0	0
9	19	3	5	7	1	1	57	1	1	1	1	1	1	1	1	0	1	2	24	0	0
9	19	1	5	29	1	1	58	1	1	1	1	1	1	1	1	0	0	5	24	0	0
9	19	1	0	29	1	1	58	1	1	1	1	1	1	1	1	0	0	1	6	0	0
9	19	5	5	29	1	1	58	1	1	1	1	1	1	1	1	0	0	5	24	0	0
9	19	1	5	29	1	1	58	1	1	1	1	1	1	1	1	0	0	1	24	0	0
9	19	3	5	29	1	1	58	1	1	1	1	1	1	1	1	0	0	1	6	0	0
9	19	1	5	29	1	1	58	1	1	1	1	1	1	1	1	0	0	1	6	0	0
9	19	1	5	22	1	1	58	1	1	1	1	1	1	1	1	0	0	2	6	0	0
9	19	6	5	29	1	1	58	1	1	1	1	1	1	1	1	0	0	1	6	0	0
9	19	1	5	15	1	1	58	1	1	1	1	1	1	1	1	0	0	1	24	0	0
9	19	2	0	35	1	1	40	1	1	1	1	1	1	1	1	0	0	1	17	0	0
9	19	1	0	29	1	1	58	1	1	1	1	1	1	1	1	0	0	1	16	0	0
9	19	2	0	29	1	1	32	1	1	1	1	1	1	1	1	0	0	1	24	0	0
9	19	1	5	29	1	1	58	1	1	1	1	1	1	1	1	0	0	1	6	0	0
9	19	2	5	29	1	1	58	1	1	1	1	1	1	1	1	0	0	1	24	0	0
9	19	6	5	29	1	1	58	1	1	1	1	1	1	1	1	0	0	5	24	0	0
9	19	3	5	29	1	1	58	1	1	1	1	1	1	1	1	0	0	1	24	0	0
9	19	5	5	29	1	1	53	1	1	1	1	1	1	1	1	0	0	1	24	0	0
9	19	1	0	29	1	1	58	1	1	1	1	1	1	1	1	0	0	5	24	0	0
9	19	1	5	29	1	1	58	1	1	1	1	1	1	1	1	0	0	1	24	0	0
9	19	4	5	29	1	1	58	1	1	1	1	1	1	1	1	0	0	5	24	0	0
9	19	2	5	29	1	1	58	1	1	1	1	1	1	1	1	0	0	1	6	0	0
9	19	2	5	15	1	1	58	1	1	1	1	1	1	1	1	0	0	1	24	0	0
9	19	3	0	29	1	1	54	1	1	1	1	1	1	1	1	0	0	1	24	0	0
9	19	5	5	29	1	1	58	1	1	1	1	1	1	1	1	0	0	1	24	0	0
9	19	1	5	29	1	1	58	1	1	1	1	1	1	1	1	0	0	1	24	0	0
9	19	2	5	7	1	1	58	1	1	1	1	1	1	1	1	0	0	1	24	0	0
9	19	5	5	29	1	1	58	1	1	1	1	1	1	1	1	0	0	1	6	0	0
9	19	1	0	15	1	1	58	1	1	1	1	1	1	1	1	0	0	1	24	0	0
9	19	3	0	7	1	1	54	1	1	1	1	1	1	1	1	0	0	5	24	0	0
9	19	2	5	29	1	1	58	1	1	1	1	1	1	1	1	0	0	1	24	0	0
9	19	1	5	29	1	1	58	1	1	1	1	1	1	1	1	0	0	1	6	0	0
9	19	1	5	29	1	1	58	1	1	1	1	1	1	1	1	0	0	1	6	0	0
9	19	2	0	29	1	1	58	1	1	1	1	1	1	1	1	0	0	5	24	0	0
9	19	3	5	29	1	1	58	1	1	1	1	1	1	1	1	0	0	5	24	0	0
9	19	3	5	29	1	1	58	1	1	1	1	1	1	1	1	0	0	1	24	0	0
9	19	1	0	29	1	1	58	1	1	1	1	1	1	1	1	0	0	1	6	0	0
9	19	1	5	22	1	1	58	1	1	1	1	1	1	1	1	0	0	0	17	1	0
9	19	9	5	29	1	1	58	1	1	1	1	1	1	1	1	0	0	1	6	0	0
9	19	9	5	29	1	1	58	1	1	1	1	1	1	1	1	0	0	1	6	0	0
9	19	1	3	22	1	1	58	1	1	1	1	1	1	1	1	0	0	5	6	0	0
9	19	1	5	29	1	1	58	1	1	1	1	1	1	1	1	0	0	5	24	0	0
9	19	2	5	29	1	1	58	1	1	1	1	1	1	1	1	0	0	1	24	0	0
9	19	4	0	29	1	1	58	1	1	1	1	1	1	1	1	0	0	5	11	0	0
9	19	3	5	29	1	1	58	1	1	1	1	1	1	1	1	0	0	1	24	0	0
9	19	9	5	29	1	1	58	1	1	1	1	1	1	1	1	0	0	1	24	0	0
9	19	3	5	29	1	1	58	1	1	1	1	1	1	1	1	0	0	5	24	0	0
9	19	1	5	29	1	1	58	1	1	1	1	1	1	1	1	0	0	1	6	0	0
9	19	1	5	29	1	1	58	1	1	1	1	1	1	1	1	0	0	5	24	0	0
9	19	1	0	7	1	1	58	1	1	1	1	1	1	1	1	0	0	1	24	0	0
9	19	6	0	29	1	1	58	1	1	1	1	1	1	1	1	0	0	1	6	0	0
9	19	2	5	29	1	1	58	1	1	1	1	1	1	1	1	0	0	1	24	0	0
9	19	2	3	22	1	1	58	1	1	1	1	1	1	1	1	0	0	2	6	0	0
9	19	2	5	29	1	1	54	1	1	1	1	1	1	1	1	0	0	1	24	0	0
9	19	1	2	22	1	1	58	1	1	1	1	1	1	1	1	0	0	3	6	0	0
9	19	3	5	29	1	1	58	1	1	1	1	1	1	1	1	0	0	5	24	0	0
9	19	1	5	29	1	1	58	1	1	1	1	1	1	1	1	0	0	5	24	0	0
9	19	1	5	29	1	1	58	1	1	1	1	1	1	1	1	0	0	1	24	0	0
9	19	2	0	29	1	1	58	1	1	1	1	1	1	1	1	0	0	1	6	0	0
9	19	9	0	29	1	1	58	1	1	1	1	1	1	1	1	0	0	5	24	0	0
9	19	10	5	29	1	1	58	1	1	1	1	1	1	1	1	0	0	5	24	0	0
9	19	1	5	29	1	1	58	1	1	1	1	1	1	1	1	0	0	5	17	0	0
9	19	8	5	29	1	1	58	1	1	1	1	1	1	1	1	0	0	5	24	0	0
9	19	2	0	7	1	1	54	1	1	1	1	1	1	1	1	0	0	1	17	0	0
9	19	1	5	7	1	1	58	1	1	1	1	1	1	1	1	0	0	1	24	0	0
9	19	1	5	7	1	1	56	1	1	1	1	1	1	1	1	0	0	5	24	0	0
9	19	1	5	7	1	1	54	1	1	1	1	1	1	1	1	0	0	1	24	0	0
9	19	3	0	29	1	1	58	1	1	1	1	1	1	1	1	0	0	5	24	0	0
9	19	9	5	29	1	1	58	1	1	1	1	1	1	1	1	0	0	1	24	0	0
9	19	1	5	29	1	1	58	1	1	1	1	1	1	1	1	0	0	1	24	0	0
9	19	2	5	29	1	1	58	1	1	1	1	1	1	1	1	0	0	5	24	0	0
9	19	1	0	29	1	1	58	1	1	1	1	1	1	1	1	0	0	1	6	0	0
9	19	8	5	29	1	1	32	1	1	1	1	1	1	1	1	0	0	1	24	0	0
9	19	2	5	29	1	1	58	1	1	1	1	1	1	1	1	0	0	5	16	0	0
9	19	6	5	29	1	1	58	1	1	1	1	1	1	1	1	0	0	1	6	0	0
9	19	6	5	29	1	1	58	1	1	1	1	1	1	1	1	0	0	1	6	0	0
9	19	2	5	22	1	1	58	1	1	1	1	1	1	1	1	0	0	0	14	0	0
9	19	1	0	29	1	1	58	1	1	1	1	1	1	1	1	0	0	5	24	0	0
9	19	1	5	29	1	1	58	1	1	1	1	1	1	1	1	0	0	5	24	0	0
9	19	1	5	22	1	1	58	1	1	1	1	1	1	1	1	0	0	5	6	0	0
9	19	1	5	29	1	1	58	1	1	1	1	1	1	1	1	0	0	1	6	0	0
9	19	7	0	29	1	1	58	1	1	1	1	1	1	1	1	0	0	5	24	0	0
9	19	1	0	29	1	1	58	1	1	1	1	1	1	1	1	0	0	5	24	0	0
9	19	1	5	29	1	1	58	1	1	1	1	1	1	1	1	0	0	5	24	0	0
9	19	2	5	29	1	1	58	1	1	1	1	1	1	1	1	0	0	1	24	0	0
9	19	1	5	29	1	1	58	1	1	1	1	1	1	1	1	0	0	1	24	0	0
9	19	1	5	29	1	1	58	1	1	1	1	1	1	1	1	0	0	5	24	0	0
9	19	6	5	29	1	1	58	1	1	1	1	1	1	1	1	0	0	5	24	0	0
9	19	1	5	29	1	1	58	1	1	1	1	1	1	1	1	0	0	5	24	0	0
9	19	2	5	29	1	1	58	1	1	1	1	1	1	1	1	0	0	1	24	0	0
9	19	16	5	29	1	1	58	1	1	1	1	1	1	1	1	0	0	1	24	0	0
9	19	1	5	29	1	1	58	1	1	1	1	1	1	1	1	0	0	1	6	0	0
9	19	2	5	29	1	1	58	1	1	1	1	1	1	1	1	0	0	5	24	0	0
9	19	1	5	29	1	1	58	1	1	1	1	1	1	1	1	0	0	1	24	0	0
9	19	3	0	29	1	1	58	1	1	1	1	1	1	1	1	0	0	1	24	0	0
9	19	1	5	29	1	1	58	1	1	1	1	1	1	1	1	0	0	1	24	0	0
9	19	6	5	4	1	1	56	1	1	1	1	1	1	1	1	0	0	0	24	1	0
9	19	5	5	29	1	1	58	1	1	1	1	1	1	1	1	0	0	1	24	0	0
9	19	2	5	8	1	1	58	1	1	1	1	1	1	1	1	0	0	1	14	0	0
9	19	3	0	29	1	1	44	1	1	1	1	1	1	1	1	0	0	5	24	0	0
9	19	1	5	29	1	1	58	1	1	1	1	1	1	1	1	0	0	1	24	0	0
9	19	1	5	29	1	1	58	1	1	1	1	1	1	1	1	0	0	1	24	0	0
9	19	2	5	29	1	1	58	1	1	1	1	1	1	1	1	0	0	1	24	0	0
9	19	4	0	8	1	1	58	1	1	1	1	1	1	1	1	0	0	1	24	0	0
9	19	1	5	7	1	1	58	1	1	1	1	1	1	1	1	0	1	2	24	0	0
9	19	1	2	22	1	1	58	1	1	1	1	1	1	1	1	0	0	2	6	0	0
9	19	1	5	29	1	1	58	1	1	1	1	1	1	1	1	0	0	1	24	0	0
9	19	1	5	29	1	1	58	1	1	1	1	1	1	1	1	0	0	5	24	0	0
9	19	3	5	29	1	1	58	1	1	1	1	1	1	1	1	0	0	1	24	0	0
9	19	2	5	29	1	1	58	1	1	1	1	1	1	1	1	0	0	1	24	0	0
9	19	1	5	29	1	1	58	1	1	1	1	1	1	1	1	0	0	5	24	0	0
9	19	1	5	29	1	1	58	1	1	1	1	1	1	1	1	0	0	1	24	0	0
9	19	1	5	29	1	1	58	1	1	1	1	1	1	1	1	0	0	1	24	0	0
9	19	4	5	29	1	1	58	1	1	1	1	1	1	1	1	0	0	1	24	0	0
9	19	9	5	29	1	1	58	1	1	1	1	1	1	1	1	0	0	5	24	0	0
9	19	1	5	15	1	1	58	1	1	1	1	1	1	1	1	0	0	5	24	0	0
9	19	1	0	29	1	1	58	1	1	1	1	1	1	1	1	0	0	5	24	0	0
9	19	1	0	29	1	1	15	1	1	1	1	1	1	1	1	0	0	1	24	0	0
9	19	1	5	29	1	1	58	1	1	1	1	1	1	1	1	0	0	1	24	0	0
9	19	1	0	22	1	1	58	1	1	1	1	1	1	1	1	3	0	0	7	0	0
9	19	1	5	29	1	1	58	1	1	1	1	1	1	1	1	0	0	5	24	0	0
9	19	10	5	22	1	1	58	1	1	1	1	1	1	1	1	0	0	5	17	0	0
9	19	1	5	29	1	1	58	1	1	1	1	1	1	1	1	0	0	1	24	0	0
9	19	2	5	29	1	1	58	1	1	1	1	1	1	1	1	0	0	1	24	0	0
9	19	1	0	29	1	1	18	1	1	1	1	1	1	1	1	0	0	5	24	0	0
9	19	1	5	29	1	1	58	1	1	1	1	1	1	1	1	0	0	5	24	0	0
9	19	1	5	29	1	1	58	1	1	1	1	1	1	1	1	0	0	1	24	0	0
9	19	13	5	29	1	1	58	1	1	1	1	1	1	1	1	0	0	1	24	0	0
9	19	2	5	29	1	1	58	1	1	1	1	1	1	1	1	0	0	1	6	0	0
9	19	1	5	29	1	1	58	1	1	1	1	1	1	1	1	0	0	1	24	0	0
9	19	4	5	29	1	1	58	1	1	1	1	1	1	1	1	0	0	1	24	0	0
9	19	5	5	29	1	1	58	1	1	1	1	1	1	1	1	0	0	1	24	0	0
9	19	4	5	29	1	1	63	1	1	1	1	1	1	1	1	0	0	5	16	0	0
9	19	5	5	29	1	1	58	1	1	1	1	1	1	1	1	0	0	1	24	0	0
9	19	1	5	29	1	1	58	1	1	1	1	1	1	1	1	0	0	1	24	0	0
9	19	1	0	29	1	1	58	1	1	1	1	1	1	1	1	0	0	1	24	0	0
9	19	3	5	8	1	1	58	1	1	1	1	1	1	1	1	0	0	1	24	0	0
9	19	2	5	29	1	1	33	1	1	1	1	1	1	1	1	0	0	5	24	0	0
9	19	1	0	8	1	1	32	1	1	1	1	1	1	1	1	0	0	5	17	0	0
9	19	1	0	8	1	1	58	1	1	1	1	1	1	1	1	0	0	5	16	0	0
9	19	5	5	29	1	1	58	1	1	1	1	1	1	1	1	0	0	1	24	0	0
9	19	1	5	8	1	1	58	1	1	1	1	1	1	1	1	0	0	1	24	0	0
9	19	15	5	8	1	1	54	1	1	1	1	1	1	1	1	0	0	1	24	0	0
9	19	1	5	29	1	1	58	1	1	1	1	1	1	1	1	0	0	5	24	0	0
9	19	2	5	8	1	1	58	1	1	1	1	1	1	1	1	0	0	1	16	0	0
9	19	6	0	8	1	1	58	1	1	1	1	1	1	1	1	0	0	1	6	0	0
9	19	26	0	8	1	1	54	1	1	1	1	1	1	1	1	0	0	1	17	0	0
9	19	1	0	8	1	1	33	1	1	1	1	1	1	1	1	0	0	5	24	0	0
9	19	2	5	8	1	1	15	1	1	1	1	1	1	1	1	0	0	1	24	0	0
9	19	1	5	29	1	1	58	1	1	1	1	1	1	1	1	0	0	1	24	0	0
9	19	1	5	24	1	1	58	1	1	1	1	1	1	1	1	0	0	5	24	0	0
9	19	1	5	15	1	1	58	1	1	1	1	1	1	1	1	0	0	1	24	0	0
9	19	2	5	29	1	1	58	1	1	1	1	1	1	1	1	0	0	5	24	0	0
9	19	3	5	29	1	1	58	1	1	1	1	1	1	1	1	0	0	5	24	0	0
9	19	2	5	29	1	1	58	1	1	1	1	1	1	1	1	0	0	1	24	0	0
9	19	1	5	29	1	1	58	1	1	1	1	1	1	1	1	0	0	0	9	1	0
9	19	2	5	7	1	1	58	1	1	1	1	1	1	1	1	0	0	5	24	0	0
9	19	1	5	29	1	1	58	1	1	1	1	1	1	1	1	0	0	5	24	0	0
9	19	3	5	29	1	1	58	1	1	1	1	1	1	1	1	0	0	1	24	0	0
9	19	1	5	15	1	1	58	1	1	1	1	1	1	1	1	0	0	1	24	0	0
9	19	1	5	29	1	1	58	1	1	1	1	1	1	1	1	0	0	1	6	0	0
9	19	1	5	29	1	1	58	1	1	1	1	1	1	1	1	0	0	5	24	0	0
9	19	3	5	29	1	1	58	1	1	1	1	1	1	1	1	0	0	5	24	0	0
9	19	2	5	29	1	1	58	1	1	1	1	1	1	1	1	0	0	5	24	0	0
9	19	1	5	12	1	1	58	1	1	1	1	1	1	1	1	0	0	5	24	0	0
9	19	1	5	29	1	1	58	1	1	1	1	1	1	1	1	0	0	1	24	0	0
9	19	1	5	29	1	1	58	1	1	1	1	1	1	1	1	0	0	5	24	0	0
9	19	2	5	29	1	1	58	1	1	1	1	1	1	1	1	0	0	1	24	0	0
9	19	6	0	7	1	1	56	1	1	1	1	1	1	1	1	0	0	5	24	0	0
9	19	1	5	29	1	1	58	1	1	1	1	1	1	1	1	0	0	5	1	0	0
9	19	1	5	29	1	1	58	1	1	1	1	1	1	1	1	0	0	5	24	0	0
9	19	2	0	29	1	1	58	1	1	1	1	1	1	1	1	0	0	1	6	0	0
9	19	2	5	29	1	1	58	1	1	1	1	1	1	1	1	0	0	1	6	0	0
9	19	1	0	29	1	1	58	1	1	1	1	1	1	1	1	0	0	5	24	0	0
9	19	1	5	29	1	1	58	1	1	1	1	1	1	1	1	0	0	5	24	0	0
9	19	2	5	29	1	1	58	1	1	1	1	1	1	1	1	0	0	5	24	0	0
9	19	2	5	29	1	1	58	1	1	1	1	1	1	1	1	0	0	5	24	0	0
9	19	1	5	22	1	1	58	1	1	1	1	1	1	1	1	0	0	2	6	0	0
9	19	4	5	29	1	1	58	1	1	1	1	1	1	1	1	0	0	5	24	0	0
9	19	1	5	29	1	1	58	1	1	1	1	1	1	1	1	0	0	1	6	0	0
9	19	21	5	29	1	1	58	1	1	1	1	1	1	1	1	0	0	1	24	0	0
9	19	1	5	29	1	1	58	1	1	1	1	1	1	1	1	0	0	5	24	0	0
9	19	4	0	29	1	1	58	1	1	1	1	1	1	1	1	0	0	1	24	0	0
9	19	1	5	29	1	1	58	1	1	1	1	1	1	1	1	0	0	5	24	0	0
9	19	1	0	29	1	1	58	1	1	1	1	1	1	1	1	0	0	5	24	0	0
9	19	4	0	7	1	1	58	1	1	1	1	1	1	1	1	0	0	5	24	0	0
9	19	1	5	29	1	1	58	1	1	1	1	1	1	1	1	0	0	5	24	0	0
9	19	1	5	29	1	1	58	1	1	1	1	1	1	1	1	0	0	1	24	0	0
9	19	2	0	29	1	1	58	1	1	1	1	1	1	1	1	0	0	5	24	0	0
9	19	1	5	7	1	1	58	1	1	1	1	1	1	1	1	0	0	1	24	0	0
9	19	1	0	29	1	1	58	1	1	1	1	1	1	1	1	0	0	5	24	0	0
9	19	1	5	29	1	1	58	1	1	1	1	1	1	1	1	0	0	1	6	0	0
9	19	1	5	29	1	1	58	1	1	1	1	1	1	1	1	0	0	1	24	0	0
9	19	4	0	29	1	1	58	1	1	1	1	1	1	1	1	0	0	5	24	0	0
9	19	10	5	29	1	1	54	1	1	1	1	1	1	1	1	0	0	1	24	0	0
9	19	3	5	7	1	1	22	1	1	1	1	1	1	1	1	0	0	1	24	0	0
9	19	1	0	7	1	1	33	1	1	1	1	1	1	1	1	0	0	5	24	0	0
9	19	1	5	22	1	1	58	1	1	1	1	1	1	1	1	0	0	0	24	1	0
9	19	5	5	7	1	1	56	1	1	1	1	1	1	1	1	0	0	5	24	0	0
9	19	2	5	7	1	1	58	1	1	1	1	1	1	1	1	0	0	5	24	0	0
9	19	4	0	7	1	1	46	1	1	1	1	1	1	1	1	0	0	5	24	0	0
9	19	1	5	7	1	1	54	1	1	1	1	1	1	1	1	0	0	5	24	0	0
9	19	3	0	29	1	1	62	1	1	1	1	1	1	1	1	0	0	5	24	0	0
9	19	1	0	7	1	1	54	1	1	1	1	1	1	1	1	0	0	5	24	0	0
9	19	2	5	7	1	1	58	1	1	1	1	1	1	1	1	0	0	5	24	0	0
9	19	1	0	7	1	1	58	1	1	1	1	1	1	1	1	0	0	5	24	0	0
9	19	1	5	22	1	1	19	1	1	1	1	1	1	1	1	0	0	0	3	1	1
9	19	5	5	29	1	1	58	1	1	1	1	1	1	1	1	0	0	5	10	0	0
[truncated: 14,601 more rows]
